# Supplementary material for: Regulation of species metabolism in synthetic community systems by environmental pH oscillations
Source: Nat Commun. 2023 Nov 18;14:7507. doi: 10.1038/s41467-023-43398-6 (PMC10657449; doi:10.1038/s41467-023-43398-6)
Supplement: Supplementary file 4 — Source Data [file 41467_2023_43398_MOESM4_ESM.xlsx]

## Sheet: Figure 1
Figure 1e			Figure 1f
Time (min)	D (μm2/s)			Sucrose concentration (mM)
30	0.0248913		pH	sample 1	sample 2	sample 3	mean	SD
60	0.0224289		6	1.34099	1.1482	1.02414	1.17111	0.15966
90	0.0251586		6.2	1.50696	1.46505	1.14484	1.37228	0.19808
120	0.0226071		6.4	1.65951	1.74166	1.41811	1.60643	0.16818
150	0.025434		6.6	1.9596	1.87745	1.83219	1.88975	0.06459
180	0.022761		6.8	2.0451	2.24124	2.59497	2.29377	0.27868
210	0.0257661		7	2.15742	2.54468	3.01408	2.57206	0.42899
240	0.0229311
270	0.0259119
300	0.0231012
330	0.0261063

## Sheet: Figure 2
Figure 2b									Figure 2c			Figure 2d
Black curve in Figure 2b			Red curve in Figure 2b			Blue curve in Figure 2b			Time (min)	pH		Time (min)	Sample 1	Sample 2	Sample 3	mean	SD
Time (min)	pH		Time (min)	pH		Time (min)	pH		0	5.21		0	41.1499	45.5288	37.6629	41.4472	3.94136
1	7.16		1	7.2		1	7.24		5	5.25		960	0.19933	0.48265	0.50109	0.39436	0.16915
2	7.16		2	7.19		2	7.23		10	5.29
3	7.16		3	7.18		3	7.22		15	5.31
4	7.16		4	7.17		4	7.2		20	5.35
5	7.16		5	7.16		5	7.18		25	5.39
6	7.16		6	7.16		6	7.16		30	5.41
7	7.16		7	7.15		7	7.14		35	5.45
8	7.17		8	7.14		8	7.12		40	5.48
9	7.17		9	7.13		9	7.1		45	5.5
10	7.17		10	7.13		10	7.08		50	5.53
11	7.17		11	7.12		11	7.06		55	5.55
12	7.17		12	7.1		12	7.04		60	5.58
13	7.17		13	7.09		13	7.02		65	5.6
14	7.17		14	7.08		14	7		70	5.62
15	7.17		15	7.07		15	6.99		75	5.64
16	7.17		16	7.04		16	6.96		80	5.66
17	7.17		17	7.03		17	6.93		85	5.68
18	7.17		18	7.01		18	6.9		90	5.69
19	7.17		19	6.99		19	6.87		95	5.71
20	7.17		20	6.96		20	6.86		100	5.73
21	7.17		21	6.93		21	6.84		105	5.76
22	7.17		22	6.91		22	6.82		110	5.79
23	7.17		23	6.88		23	6.8		115	5.81
24	7.17		24	6.86		24	6.78		120	5.84
25	7.17		25	6.85		25	6.76		125	5.86
26	7.17		26	6.84		26	6.75		130	5.89
27	7.17		27	6.83		27	6.73		135	5.91
28	7.18		28	6.81		28	6.71		140	5.92
29	7.18		29	6.79		29	6.69		145	5.94
30	7.18		30	6.78		30	6.67		150	5.96
31	7.18		31	6.77		31	6.66		155	5.98
32	7.18		32	6.76		32	6.65		160	6
33	7.18		33	6.75		33	6.63		165	6.03
34	7.18		34	6.74		34	6.62		170	6.05
35	7.17		35	6.74		35	6.6		175	6.08
36	7.17		36	6.73		36	6.59		180	6.1
37	7.17		37	6.72		37	6.58		185	6.13
38	7.17		38	6.72		38	6.57		190	6.15
39	7.17		39	6.71		39	6.56		195	6.18
40	7.17		40	6.71		40	6.55		200	6.2
41	7.17		41	6.7		41	6.54		205	6.23
42	7.17		42	6.69		42	6.53		210	6.24
43	7.17		43	6.69		43	6.52		215	6.27
44	7.17		44	6.68		44	6.51		220	6.28
45	7.18		45	6.67		45	6.51		225	6.31
46	7.18		46	6.66		46	6.51		230	6.33
47	7.18		47	6.66		47	6.5		235	6.36
48	7.18		48	6.65		48	6.5		240	6.39
49	7.18		49	6.65		49	6.49		245	6.41
50	7.18		50	6.64		50	6.49		250	6.42
51	7.18		51	6.63		51	6.48		255	6.44
52	7.18		52	6.62		52	6.48		260	6.46
53	7.18		53	6.61		53	6.48		265	6.47
54	7.18		54	6.6		54	6.47		270	6.5
55	7.18		55	6.6		55	6.47		275	6.51
56	7.18		56	6.59		56	6.47		280	6.53
57	7.18		57	6.59		57	6.47		285	6.55
58	7.18		58	6.58		58	6.46		290	6.57
59	7.18		59	6.57		59	6.45		295	6.58
60	7.18		60	6.57		60	6.45		300	6.6
61	7.18		61	6.56		61	6.44		305	6.62
62	7.18		62	6.56		62	6.44		310	6.63
63	7.18		63	6.55		63	6.43		315	6.65
64	7.18		64	6.55		64	6.43		320	6.67
65	7.18		65	6.54		65	6.42		325	6.69
66	7.18		66	6.53		66	6.42		330	6.71
67	7.18		67	6.53		67	6.42		335	6.72
68	7.18		68	6.52		68	6.41		340	6.74
69	7.18		69	6.51		69	6.41		345	6.76
70	7.18		70	6.51		70	6.4		350	6.78
71	7.18		71	6.51		71	6.4		355	6.8
72	7.18		72	6.5		72	6.4		360	6.81
73	7.18		73	6.5		73	6.39		365	6.82
74	7.18		74	6.49		74	6.39		370	6.83
75	7.18		75	6.48		75	6.39		375	6.84
76	7.18		76	6.48		76	6.38		380	6.85
77	7.18		77	6.47		77	6.38		385	6.86
78	7.18		78	6.47		78	6.37		390	6.87
79	7.18		79	6.47		79	6.36		395	6.88
80	7.18		80	6.46		80	6.36		400	6.89
81	7.18		81	6.46		81	6.35		405	6.9
82	7.18		82	6.46		82	6.34		410	6.91
83	7.18		83	6.46		83	6.34		415	6.92
84	7.18		84	6.45		84	6.34		420	6.92
85	7.18		85	6.45		85	6.33		425	6.93
86	7.18		86	6.45		86	6.33		430	6.94
87	7.18		87	6.44		87	6.33		435	6.95
88	7.18		88	6.44		88	6.32		440	6.96
89	7.18		89	6.44		89	6.32		445	6.97
90	7.18		90	6.43		90	6.31		450	6.98
91	7.18		91	6.43		91	6.31		455	6.99
92	7.18		92	6.43		92	6.31		460	6.99
93	7.18		93	6.43		93	6.31		465	7
94	7.18		94	6.43		94	6.31		470	7.01
95	7.18		95	6.44		95	6.31		475	7.02
96	7.18		96	6.44		96	6.31		480	7.02
97	7.18		97	6.44		97	6.3		485	7.03
98	7.18		98	6.45		98	6.3		490	7.04
99	7.18		99	6.45		99	6.3		495	7.04
100	7.18		100	6.46		100	6.3		500	7.05
101	7.18		101	6.46		101	6.29		505	7.06
102	7.18		102	6.47		102	6.29		510	7.06
103	7.18		103	6.47		103	6.29		515	7.07
104	7.18		104	6.48		104	6.29		520	7.07
105	7.19		105	6.48		105	6.29		525	7.08
106	7.19		106	6.49		106	6.29		530	7.08
107	7.19		107	6.5		107	6.29		535	7.08
108	7.19		108	6.5		108	6.29		540	7.09
109	7.19		109	6.51		109	6.28		545	7.1
110	7.19		110	6.51		110	6.28		550	7.1
111	7.19		111	6.52		111	6.28		555	7.1
112	7.19		112	6.52		112	6.28		560	7.1
113	7.19		113	6.53		113	6.28		565	7.11
114	7.19		114	6.53		114	6.28		570	7.11
115	7.19		115	6.54		115	6.27		575	7.12
116	7.19		116	6.54		116	6.27		580	7.12
117	7.19		117	6.55		117	6.27		585	7.13
118	7.19		118	6.55		118	6.27		590	7.13
119	7.19		119	6.56		119	6.27		595	7.14
120	7.19		120	6.56		120	6.27		600	7.14
121	7.19		121	6.57		121	6.27		605	7.15
122	7.19		122	6.57		122	6.27		610	7.15
123	7.19		123	6.58		123	6.27		615	7.15
124	7.19		124	6.58		124	6.27		620	7.16
125	7.19		125	6.58		125	6.27		625	7.16
126	7.19		126	6.59		126	6.26		630	7.16
127	7.19		127	6.6		127	6.26		635	7.17
128	7.19		128	6.6		128	6.26		640	7.17
129	7.19		129	6.61		129	6.26		645	7.17
130	7.19		130	6.61		130	6.26		650	7.17
131	7.19		131	6.62		131	6.26		655	7.17
132	7.19		132	6.62		132	6.26		660	7.18
133	7.19		133	6.63		133	6.26		665	7.18
134	7.19		134	6.63		134	6.26		670	7.18
135	7.19		135	6.62		135	6.26		675	7.19
136	7.19		136	6.62		136	6.26		680	7.19
137	7.19		137	6.61		137	6.26		685	7.19
138	7.19		138	6.6		138	6.26		690	7.19
139	7.19		139	6.59		139	6.26		695	7.2
140	7.19		140	6.57		140	6.26		700	7.2
141	7.19		141	6.56		141	6.26		705	7.2
142	7.19		142	6.55		142	6.26		710	7.2
143	7.19		143	6.54		143	6.26		715	7.21
144	7.19		144	6.53		144	6.26		720	7.21
145	7.19		145	6.52		145	6.26		1440	7.23
146	7.19		146	6.51		146	6.26		2160	7.23
147	7.19		147	6.51		147	6.26		2880	7.24
148	7.19		148	6.5		148	6.26		3600	7.25
149	7.19		149	6.49		149	6.26
150	7.19		150	6.48		150	6.26
151	7.19		151	6.48		151	6.26
152	7.19		152	6.47		152	6.25
153	7.19		153	6.46		153	6.25
154	7.19		154	6.45		154	6.25
155	7.19		155	6.43		155	6.25
156	7.19		156	6.42		156	6.25
157	7.19		157	6.42		157	6.25
158	7.19		158	6.43		158	6.25
159	7.19		159	6.43		159	6.25
160	7.19		160	6.44		160	6.25
161	7.19		161	6.45		161	6.25
162	7.19		162	6.46		162	6.25
163	7.19		163	6.46		163	6.25
164	7.19		164	6.46		164	6.25
165	7.19		165	6.47		165	6.25
166	7.19		166	6.47		166	6.25
167	7.2		167	6.48		167	6.25
168	7.2		168	6.48		168	6.25
169	7.2		169	6.48		169	6.24
170	7.2		170	6.49		170	6.24
171	7.2		171	6.49		171	6.24
172	7.2		172	6.5		172	6.24
173	7.2		173	6.5		173	6.24
174	7.2		174	6.51		174	6.24
175	7.2		175	6.51		175	6.24
176	7.2		176	6.52		176	6.24
177	7.2		177	6.52		177	6.24
178	7.2		178	6.53		178	6.24
179	7.2		179	6.53		179	6.24
180	7.2		180	6.54		180	6.24
181	7.2		181	6.54		181	6.24
182	7.2		182	6.55		182	6.24
183	7.2		183	6.55		183	6.24
184	7.2		184	6.55		184	6.24
185	7.2		185	6.56		185	6.24
186	7.2		186	6.56		186	6.24
187	7.2		187	6.56		187	6.24
188	7.2		188	6.57		188	6.24
189	7.2		189	6.57		189	6.24
190	7.2		190	6.58		190	6.23
191	7.2		191	6.58		191	6.23
192	7.2		192	6.59		192	6.23
193	7.2		193	6.59		193	6.23
194	7.2		194	6.6		194	6.23
195	7.2		195	6.6		195	6.23
196	7.2		196	6.6		196	6.23
197	7.2		197	6.6		197	6.23
198	7.2		198	6.61		198	6.23
199	7.2		199	6.61		199	6.23
200	7.2		200	6.62		200	6.23
201	7.2		201	6.62		201	6.23
202	7.2		202	6.61		202	6.23
203	7.2		203	6.61		203	6.23
204	7.2		204	6.6		204	6.23
205	7.2		205	6.59		205	6.23
206	7.2		206	6.58		206	6.23
207	7.2		207	6.57		207	6.23
208	7.2		208	6.56		208	6.23
209	7.2		209	6.55		209	6.23
210	7.2		210	6.56		210	6.23
211	7.2		211	6.54		211	6.23
212	7.2		212	6.54		212	6.23
213	7.2		213	6.53		213	6.23
214	7.2		214	6.53		214	6.23
215	7.2		215	6.52		215	6.23
216	7.2		216	6.51		216	6.23
217	7.2		217	6.51		217	6.22
218	7.2		218	6.5		218	6.22
219	7.2		219	6.5		219	6.22
220	7.2		220	6.49		220	6.22
221	7.2		221	6.49		221	6.22
222	7.2		222	6.48		222	6.22
223	7.2		223	6.47		223	6.22
224	7.2		224	6.47		224	6.22
225	7.2		225	6.46		225	6.22
226	7.2		226	6.46		226	6.22
227	7.2		227	6.46		227	6.22
228	7.2		228	6.45		228	6.22
229	7.2		229	6.45		229	6.22
230	7.2		230	6.44		230	6.22
231	7.2		231	6.44		231	6.22
232	7.2		232	6.44		232	6.22
233	7.2		233	6.44		233	6.22
234	7.2		234	6.44		234	6.22
235	7.2		235	6.45		235	6.22
236	7.2		236	6.46		236	6.22
237	7.2		237	6.46		237	6.22
238	7.2		238	6.47		238	6.22
239	7.2		239	6.47		239	6.22
240	7.2		240	6.48		240	6.22
241	7.2		241	6.48		241	6.22
242	7.2		242	6.49		242	6.22
243	7.2		243	6.49		243	6.22
244	7.2		244	6.5		244	6.22
245	7.2		245	6.5		245	6.22
246	7.2		246	6.5		246	6.22
247	7.2		247	6.51		247	6.22
248	7.2		248	6.52		248	6.21
249	7.2		249	6.52		249	6.21
250	7.2		250	6.53		250	6.21
251	7.2		251	6.53		251	6.21
252	7.2		252	6.53		252	6.21
253	7.2		253	6.54		253	6.21
254	7.2		254	6.54		254	6.21
255	7.2		255	6.55		255	6.21
256	7.2		256	6.55		256	6.21
257	7.2		257	6.55		257	6.21
258	7.2		258	6.56		258	6.21
259	7.2		259	6.56		259	6.21
260	7.2		260	6.57		260	6.21
261	7.2		261	6.57		261	6.21
262	7.2		262	6.57		262	6.21
263	7.2		263	6.58		263	6.21
264	7.2		264	6.58		264	6.21
265	7.2		265	6.59		265	6.21
266	7.2		266	6.59		266	6.21
267	7.2		267	6.59		267	6.21
268	7.2		268	6.6		268	6.21
269	7.2		269	6.6		269	6.21
270	7.2		270	6.61		270	6.21
271	7.2		271	6.62		271	6.21
272	7.2		272	6.63		272	6.21
273	7.2		273	6.63		273	6.21
274	7.2		274	6.63		274	6.21
275	7.2		275	6.63		275	6.21
276	7.2		276	6.62		276	6.21
277	7.2		277	6.62		277	6.21
278	7.2		278	6.61		278	6.21
279	7.2		279	6.6		279	6.21
280	7.2		280	6.6		280	6.21
281	7.2		281	6.59		281	6.21
282	7.2		282	6.57		282	6.21
283	7.2		283	6.56		283	6.21
284	7.2		284	6.56		284	6.21
285	7.2		285	6.55		285	6.21
286	7.2		286	6.55		286	6.21
287	7.2		287	6.55		287	6.21
288	7.2		288	6.54		288	6.21
289	7.2		289	6.54		289	6.21
290	7.2		290	6.54		290	6.21
291	7.2		291	6.53		291	6.21
292	7.2		292	6.53		292	6.21
293	7.2		293	6.53		293	6.21
294	7.2		294	6.52		294	6.21
295	7.2		295	6.52		295	6.21
296	7.2		296	6.52		296	6.21
297	7.2		297	6.52		297	6.21
298	7.2		298	6.52		298	6.21
299	7.2		299	6.51		299	6.2
300	7.2		300	6.51		300	6.2
301	7.2		301	6.5		301	6.2
302	7.2		302	6.49		302	6.2
303	7.2		303	6.49		303	6.2
304	7.2		304	6.48		304	6.2
305	7.2		305	6.48		305	6.2
306	7.2		306	6.48		306	6.2
307	7.2		307	6.47		307	6.2
308	7.2		308	6.47		308	6.2
309	7.2		309	6.46		309	6.2
310	7.2		310	6.46		310	6.2
311	7.2		311	6.45		311	6.2
312	7.2		312	6.44		312	6.2
313	7.2		313	6.44		313	6.2
314	7.2		314	6.44		314	6.2
315	7.2		315	6.45		315	6.2
316	7.2		316	6.46		316	6.2
317	7.2		317	6.47		317	6.2
318	7.2		318	6.47		318	6.2
319	7.2		319	6.48		319	6.2
320	7.2		320	6.48		320	6.2
321	7.2		321	6.49		321	6.2
322	7.2		322	6.49		322	6.2
323	7.2		323	6.5		323	6.2
324	7.2		324	6.51		324	6.2
325	7.2		325	6.51		325	6.2
326	7.2		326	6.51		326	6.2
327	7.2		327	6.51		327	6.2
328	7.2		328	6.52		328	6.2
329	7.2		329	6.52		329	6.2
330	7.21		330	6.52		330	6.2
331	7.21		331	6.52		331	6.2
332	7.21		332	6.53		332	6.2
333	7.21		333	6.53		333	6.2
334	7.21		334	6.53		334	6.2
335	7.21		335	6.54		335	6.2
336	7.21		336	6.54		336	6.2
337	7.21		337	6.54		337	6.2
338	7.21		338	6.55		338	6.2
339	7.21		339	6.55		339	6.2
340	7.21		340	6.55		340	6.2
341	7.21		341	6.556		341	6.2
342	7.21		342	6.56		342	6.2
343	7.21		343	6.56		343	6.2
344	7.21		344	6.57		344	6.2
345	7.21		345	6.57		345	6.19
346	7.21		346	6.58		346	6.19
347	7.21		347	6.58		347	6.19
348	7.21		348	6.59		348	6.19
349	7.21		349	6.59		349	6.19
350	7.21		350	6.59		350	6.19
351	7.21		351	6.6		351	6.19
352	7.21		352	6.6		352	6.19
353	7.21		353	6.61		353	6.19
354	7.21		354	6.61		354	6.19
355	7.21		355	6.62		355	6.19
356	7.21		356	6.63		356	6.19
357	7.21		357	6.62		357	6.19
358	7.21		358	6.62		358	6.19
359	7.21		359	6.61		359	6.19
360	7.21		360	6.61		360	6.19
361	7.21		361	6.6		361	6.19
362	7.21		362	6.6		362	6.19
363	7.21		363	6.59		363	6.19
364	7.21		364	6.59		364	6.19
365	7.21		365	6.58		365	6.19
366	7.21		366	6.57		366	6.19
367	7.21		367	6.57		367	6.19
368	7.21		368	6.56		368	6.19
369	7.21		369	6.56		369	6.19
370	7.21		370	6.56		370	6.19
371	7.21		371	6.55		371	6.19
372	7.21		372	6.55		372	6.19
373	7.21		373	6.54		373	6.19
374	7.21		374	6.54		374	6.19
375	7.21		375	6.53		375	6.19
376	7.21		376	6.53		376	6.19
377	7.21		377	6.52		377	6.19
378	7.21		378	6.52		378	6.19
379	7.21		379	6.52		379	6.19
380	7.21		380	6.51		380	6.19
381	7.21		381	6.51		381	6.19
382	7.21		382	6.51		382	6.19
383	7.21		383	6.51		383	6.19
384	7.21		384	6.5		384	6.19
385	7.21		385	6.5		385	6.19
386	7.21		386	6.5		386	6.19
387	7.21		387	6.49		387	6.19
388	7.21		388	6.49		388	6.19
389	7.21		389	6.49		389	6.19
390	7.21		390	6.48		390	6.19
391	7.21		391	6.48		391	6.19
392	7.21		392	6.48		392	6.19
393	7.21		393	6.47		393	6.19
394	7.21		394	6.47		394	6.19
395	7.21		395	6.46		395	6.19
396	7.21		396	6.46		396	6.19
397	7.21		397	6.46		397	6.18
398	7.21		398	6.45		398	6.18
399	7.21		399	6.45		399	6.18
400	7.21		400	6.44		400	6.18
401	7.21		401	6.44		401	6.18
402	7.21		402	6.45		402	6.18
403	7.21		403	6.45		403	6.18
404	7.21		404	6.46		404	6.18
405	7.21		405	6.46		405	6.18
406	7.21		406	6.46		406	6.18
407	7.21		407	6.46		407	6.18
408	7.21		408	6.46		408	6.18
409	7.21		409	6.47		409	6.18
410	7.21		410	6.47		410	6.18
411	7.21		411	6.48		411	6.18
412	7.21		412	6.48		412	6.18
413	7.21		413	6.49		413	6.18
414	7.21		414	6.49		414	6.18
415	7.21		415	6.49		415	6.18
416	7.21		416	6.5		416	6.18
417	7.21		417	6.5		417	6.18
418	7.21		418	6.51		418	6.18
419	7.21		419	6.51		419	6.18
420	7.21		420	6.51		420	6.18
421	7.21		421	6.52		421	6.18
422	7.21		422	6.52		422	6.18
423	7.21		423	6.52		423	6.18
424	7.21		424	6.53		424	6.18
425	7.21		425	6.53		425	6.18
426	7.21		426	6.53		426	6.18
427	7.21		427	6.54		427	6.18
428	7.21		428	6.54		428	6.18
429	7.21		429	6.55		429	6.18
430	7.21		430	6.55		430	6.18
431	7.21		431	6.56		431	6.18
432	7.21		432	6.56		432	6.18
433	7.21		433	6.57		433	6.18
434	7.21		434	6.57		434	6.18
435	7.21		435	6.58		435	6.18
436	7.21		436	6.58		436	6.18
437	7.21		437	6.58		437	6.18
438	7.21		438	6.59		438	6.18
439	7.21		439	6.59		439	6.18
440	7.21		440	6.59		440	6.18
441	7.21		441	6.59		441	6.18
442	7.21		442	6.6		442	6.18
443	7.21		443	6.6		443	6.18
444	7.21		444	6.6		444	6.18
445	7.21		445	6.6		445	6.18
446	7.21		446	6.6		446	6.18
447	7.21		447	6.61		447	6.18
448	7.21		448	6.61		448	6.18
449	7.21		449	6.62		449	6.18
450	7.21		450	6.62		450	6.18
451	7.21		451	6.62		451	6.18
452	7.21		452	6.62		452	6.18
453	7.21		453	6.63		453	6.18
454	7.21		454	6.63		454	6.18
455	7.21		455	6.63		455	6.18
456	7.21		456	6.62		456	6.18
457	7.21		457	6.62		457	6.18
458	7.21		458	6.62		458	6.18
459	7.21		459	6.61		459	6.18
460	7.21		460	6.61		460	6.18
461	7.21		461	6.61		461	6.18
462	7.21		462	6.6		462	6.18
463	7.21		463	6.6		463	6.18
464	7.21		464	6.6		464	6.18
465	7.21		465	6.6		465	6.18
466	7.21		466	6.59		466	6.18
467	7.21		467	6.59		467	6.18
468	7.21		468	6.59		468	6.18
469	7.21		469	6.58		469	6.18
470	7.21		470	6.58		470	6.18
471	7.21		471	6.57		471	6.18
472	7.21		472	6.57		472	6.18
473	7.21		473	6.56		473	6.18
474	7.21		474	6.56		474	6.18
475	7.21		475	6.55		475	6.18
476	7.21		476	6.55		476	6.18
477	7.21		477	6.55		477	6.18
478	7.21		478	6.54		478	6.18
479	7.21		479	6.54		479	6.18
480	7.21		480	6.53		480	6.18
481	7.21		481	6.53		481	6.18
482	7.21		482	6.53		482	6.18
483	7.21		483	6.52		483	6.18
484	7.21		484	6.52		484	6.17
485	7.21		485	6.51		485	6.17
486	7.21		486	6.5		486	6.17
487	7.21		487	6.5		487	6.17
488	7.21		488	6.5		488	6.17
489	7.21		489	6.49		489	6.17
490	7.21		490	6.49		490	6.17
491	7.21		491	6.48		491	6.17
492	7.21		492	6.47		492	6.17
493	7.21		493	6.47		493	6.17
494	7.21		494	6.47		494	6.17
495	7.21		495	6.46		495	6.17
496	7.21		496	6.46		496	6.17
497	7.21		497	6.46		497	6.17
498	7.21		498	6.46		498	6.17
499	7.21		499	6.45		499	6.17
500	7.21		500	6.45		500	6.17
501	7.21		501	6.45		501	6.17
502	7.21		502	6.45		502	6.17
503	7.21		503	6.46		503	6.17
504	7.21		504	6.46		504	6.17
505	7.21		505	6.46		505	6.17
506	7.21		506	6.46		506	6.17
507	7.21		507	6.46		507	6.17
508	7.21		508	6.47		508	6.17
509	7.21		509	6.47		509	6.17
510	7.21		510	6.47		510	6.17
511	7.21		511	6.47		511	6.17
512	7.21		512	6.47		512	6.17
513	7.21		513	6.47		513	6.17
514	7.21		514	6.48		514	6.17
515	7.21		515	6.48		515	6.17
516	7.21		516	6.48		516	6.17
517	7.21		517	6.48		517	6.17
518	7.21		518	6.49		518	6.17
519	7.21		519	6.49		519	6.17
520	7.21		520	6.49		520	6.17
521	7.21		521	6.49		521	6.17
522	7.21		522	6.5		522	6.17
523	7.21		523	6.5		523	6.17
524	7.21		524	6.5		524	6.17
525	7.21		525	6.51		525	6.17
526	7.21		526	6.51		526	6.17
527	7.21		527	6.51		527	6.17
528	7.21		528	6.51		528	6.17
529	7.21		529	6.51		529	6.17
530	7.21		530	6.52		530	6.17
531	7.21		531	6.52		531	6.17
532	7.21		532	6.52		532	6.17
533	7.21		533	6.53		533	6.17
534	7.21		534	6.53		534	6.17
535	7.21		535	6.54		535	6.17
536	7.21		536	6.54		536	6.17
537	7.21		537	6.55		537	6.17
538	7.21		538	6.55		538	6.17
539	7.21		539	6.56		539	6.17
540	7.21		540	6.56		540	6.17
541	7.21		541	6.57		541	6.17
542	7.21		542	6.57		542	6.17
543	7.21		543	6.58		543	6.17
544	7.21		544	6.58		544	6.17
545	7.21		545	6.58		545	6.17
546	7.21		546	6.58		546	6.16
547	7.21		547	6.58		547	6.16
548	7.21		548	6.59		548	6.16
549	7.21		549	6.59		549	6.16
550	7.21		550	6.59		550	6.16
551	7.21		551	6.59		551	6.16
552	7.21		552	6.59		552	6.16
553	7.21		553	6.6		553	6.16
554	7.21		554	6.6		554	6.16
555	7.21		555	6.61		555	6.16
556	7.21		556	6.61		556	6.16
557	7.21		557	6.61		557	6.16
558	7.21		558	6.62		558	6.16
559	7.21		559	6.62		559	6.16
560	7.21		560	6.63		560	6.16
561	7.21		561	6.63		561	6.16
562	7.21		562	6.64		562	6.16
563	7.21		563	6.63		563	6.16
564	7.21		564	6.63		564	6.16
565	7.21		565	6.63		565	6.16
566	7.21		566	6.62		566	6.16
567	7.21		567	6.62		567	6.16
568	7.21		568	6.61		568	6.16
569	7.21		569	6.61		569	6.16
570	7.21		570	6.61		570	6.16
571	7.21		571	6.6		571	6.16
572	7.21		572	6.6		572	6.16
573	7.21		573	6.59		573	6.16
574	7.21		574	6.59		574	6.16
575	7.21		575	6.59		575	6.16
576	7.21		576	6.58		576	6.16
577	7.21		577	6.58		577	6.16
578	7.21		578	6.58		578	6.16
579	7.21		579	6.57		579	6.16
580	7.21		580	6.57		580	6.16
581	7.21		581	6.57		581	6.16
582	7.21		582	6.57		582	6.16
583	7.21		583	6.57		583	6.16
584	7.21		584	6.56		584	6.16
585	7.21		585	6.56		585	6.16
586	7.21		586	6.56		586	6.16
587	7.21		587	6.55		587	6.16
588	7.21		588	6.55		588	6.16
589	7.21		589	6.55		589	6.16
590	7.21		590	6.55		590	6.16
591	7.21		591	6.54		591	6.16
592	7.21		592	6.54		592	6.16
593	7.21		593	6.54		593	6.16
594	7.21		594	6.53		594	6.16
595	7.21		595	6.53		595	6.16
596	7.21		596	6.53		596	6.16
597	7.21		597	6.52		597	6.16
598	7.21		598	6.52		598	6.16
599	7.21		599	6.52		599	6.16
600	7.21		600	6.51		600	6.16

## Sheet: Figure 3
Figure 3b				Figure 3c			Figure 3e
Time (min)	pH			Time (s)	Fluorescence intensity (arb. units)		Black curve in Figure 3e			Blue curve in Figure 3e			Red curve in Figure 3e
0	7.2			0	531.172		Time (s)	Fluorescence intensity (arb. units)		Time (s)	Fluorescence intensity (arb. units)		Time (s)	Fluorescence intensity (arb. units)
1	7.19			1.3	530.983		0	279.206		0	281.003		0	323.372
2	7.18			2.30833	530.606		1.00833	278.052		1.00833	282.562		1.00833	323.384
3	7.17			3.315	530.905		2.01667	277.166		2.01667	283.319		2.01667	323.394
4	7.16			4.325	530.717		3.02667	276.894		3.02667	281.718		3.02667	323.806
5	7.15			5.335	530.608		4.035	277.41		4.035	281.437		4.035	323.936
6	7.14			6.345	530.529		5.04333	277.559		5.04333	280.635		5.04333	324.731
7	7.13			7.355	530.756		6.05167	276.801		6.05167	279.947		6.05167	326.149
8	7.12			8.365	530.91		7.06	276.182		7.06	279.724		7.06	327.921
9	7.11			9.37333	531.018		8.06833	275.595		8.06833	279.424		8.06833	328.967
10	7.1			10.3833	531.246		9.07833	275.137		9.07833	279.714		9.07833	329.983
11	7.09			11.3933	531.104		10.0867	274.471		10.0867	280.113		10.0867	330.496
12	7.08			12.4033	530.84		11.0967	273.803		11.0967	280.834		11.0967	330.455
13	7.07			13.4117	531.251		12.105	273.059		12.105	281.353		12.105	330.748
14	7.06			14.4217	531.211		13.115	272.6		13.115	281.737		13.115	330.657
15	7.05			15.4317	531.436		14.125	271.974		14.125	281.654		14.125	330.616
16	7.04			16.44	531.473		15.1333	271.112		15.1333	282.148		15.1333	330.989
17	7.03			17.4483	531.325		16.1433	270.902		16.1433	282.889		16.1433	331.19
18	7.02			18.4567	531.395		17.1533	270.324		17.1533	283.417		17.1533	331.37
19	7.01			19.465	531.477		18.1633	269.543		18.1633	283.513		18.1633	331.201
20	7			20.4733	531.668		19.1733	269.091		19.1733	283.624		19.1733	331.703
21	6.99			21.4817	531.744		20.1833	268.513		20.1833	283.708		20.1833	331.936
22	6.98			22.49	531.474		21.1933	267.523		21.1933	284.056		21.1933	331.914
23	6.97			23.4983	531.814		22.2017	267.115		22.2017	284.34		22.2017	331.571
24	6.96			24.5067	531.779		23.2117	266.005		23.2117	284.691		23.2117	331.692
25	6.95			25.515	532.229		24.2217	265.306		24.2217	284.283		24.2217	331.389
26	6.94			26.5233	532.147		25.23	264.484		25.23	284.4		25.23	331.429
27	6.93			27.5317	532.185		26.24	263.949		26.24	284.524		26.24	331.799
28	6.92			28.54	532.261		27.2483	263.498		27.2483	284.972		27.2483	331.842
29	6.91			29.55	531.995		28.2583	263.211		28.2583	285.49		28.2583	332.065
30	6.9			30.5583	532.375		29.2683	262.554		29.2683	285.195		29.2683	332.065
31	6.89			31.5667	532.527		30.2767	262.144		30.2767	285.271		30.2767	331.914
32	6.88			32.575	532.602		31.2867	262.144		31.2867	284.667		31.2867	331.923
33	6.87			33.585	532.824		32.295	262.636		32.295	284.634		32.295	332.006
34	6.87			34.5933	532.978		33.3033	262.677		33.3033	284.4		33.3033	331.923
35	6.86			35.6033	532.899		34.3133	262.39		34.3133	284.848		34.3133	331.611
36	6.85			36.6117	532.938		35.3233	262.431		35.3233	285.279		35.3233	331.561
37	6.84			37.6217	532.928		36.3317	262.308		36.3317	285.198		36.3317	331.442
38	6.84			38.63	533.004		37.3417	262.185		37.3417	285.235		37.3417	331.311
39	6.83			39.6383	532.779		38.35	261.898		38.35	285.122		38.35	331.196
40	6.82			40.6467	532.971		39.36	261.733		39.36	284.954		39.36	331.306
41	6.81			41.655	532.784		40.3683	261.651		40.3683	284.947		40.3683	331.457
42	6.81			42.665	533.049		41.3783	261.24		41.3783	284.827		41.3783	331.548
43	6.8			43.6733	533.016		42.3867	261.158		42.3867	284.466		42.3867	331.81
44	6.79			44.6817	533.166		43.395	261.076		43.395	284.42		43.395	330.854
45	6.78			45.69	533.538		44.405	260.872		44.405	284.66		44.405	329.388
46	6.77			47.2333	533.287		45.4133	260.832		45.4133	284.576		45.4133	327.71
47	6.76			48.2433	533.279		46.4217	261.201		46.4217	285.33		46.4217	327.016
48	6.75			49.2517	533.022		47.43	261.447		47.43	285.651		47.43	326.604
49	6.74			50.2617	533.137		48.44	261.365		48.44	285.836		48.44	326.383
50	6.73			51.2717	533.476		49.4483	261.447		49.4483	286.565		49.4483	325.761
51	6.73			52.2817	533.588		50.4583	261.365		50.4583	287.075		50.4583	325.81
52	6.72			53.29	533.778		51.4667	261.366		51.4667	287.444		51.4667	325.589
53	6.71			54.2983	533.925		52.4767	260.876		52.4767	287.384		52.4767	325.007
54	6.7			55.3083	534.377		53.4867	261.162		53.4867	287.308		53.4867	324.936
55	6.69			56.3183	534.04		54.495	261.039		54.495	287.02		54.495	324.675
56	6.69			57.3267	534.418		55.505	261.162		55.505	286.896		55.505	324.364
57	6.68			58.335	534.341		56.515	261.366		56.515	287.089		56.515	324.484
58	6.67			59.3433	534.567		57.5233	261.448		57.5233	287.517		57.5233	324.163
59	6.67			60.3517	534.689		58.5333	261.162		58.5333	287.609		58.5333	324.153
60	6.66			61.36	534.541		59.5433	260.918		59.5433	287.333		59.5433	324.073
61	6.66			62.3683	534.457		60.5517	261.081		60.5517	287.497		60.5517	324.054
62	6.65			63.3783	534.728		61.5617	261.408		61.5617	287.817		61.5617	323.957
63	6.65			64.3867	534.986		62.57	261.123		62.57	287.842		62.57	324.146
64	6.64			65.395	534.951		63.58	260.876		63.58	288.454		63.58	323.964
65	6.64			66.4033	534.76		64.5883	261.08		64.5883	289.091		64.5883	323.723
66	6.63			67.4117	534.568		65.5967	260.795		65.5967	289.198		65.5967	323.451
67	6.63			68.42	534.939		66.605	260.876		66.605	288.975		66.605	323.08
68	6.62			69.4283	535.503		67.6133	261.162		67.6133	288.614		67.6133	322.978
69	6.62			70.4367	535.728		68.6217	260.713		68.6217	288.646		68.6217	322.969
70	6.62			71.445	536.229		69.6283	260.876		69.6283	288.27		69.6283	322.678
71	6.61			72.455	536.379		70.6367	261		70.6367	288.386		70.6367	322.58
72	6.61			73.4633	536.866		71.645	260.959		71.645	288.438		71.645	322.2
73	6.61			74.4733	537.282		72.6533	260.715		72.6533	288.366		72.6533	322.227
74	6.6			75.4817	537.206		73.6617	260.551		73.6617	288.602		73.6617	321.714
75	6.6			76.4917	537.732		74.67	260.715		74.67	288.482		74.67	321.838
76	6.6			77.5017	537.962		75.6783	260.51		75.6783	288.586		75.6783	321.705
77	6.59			78.5117	538.146		76.6867	260.47		76.6867	288.874		76.6867	321.517
78	6.59			79.5217	538.627		77.695	260.43		77.695	288.67		77.695	321.437
79	6.59			80.5317	539.236		78.7033	260.389		78.7033	288.598		78.7033	321.526
80	6.59			81.54	539.422		79.7117	260.389		79.7117	288.106		79.7117	320.928
81	6.58			82.55	539.659		80.72	260.47		80.72	287.998		80.72	320.968
82	6.58			83.56	539.799		81.7283	260.348		81.7283	288.53		81.7283	320.777
83	6.58			84.57	539.799		82.7367	260.431		82.7367	288.682		82.7367	320.732
84	6.57			85.5783	540.18		83.7467	260.348		83.7467	288.674		83.7467	320.037
85	6.57			86.5883	540.323		84.755	260.226		84.755	288.59		84.755	319.417
86	6.57			87.5967	540.744		85.7617	259.939		85.7617	288.278		85.7617	318.85
87	6.56			88.605	540.89		86.77	259.858		86.77	288.114		86.77	318.747
88	6.56			89.615	541.342		87.78	259.533		87.78	288.05		87.78	318.498
89	6.56			90.6233	541.39		88.79	259.574		88.79	288.09		88.79	318.684
90	6.55			91.6317	541.128		89.7983	259.329		89.7983	288.046		89.7983	318.885
91	6.55			92.6417	541.709		90.8067	259.368		90.8067	288.25		90.8067	318.854
92	6.55			93.65	541.742		91.8167	259.657		91.8167	289.131		91.8167	318.885
93	6.55			94.66	541.9		92.8267	260.023		92.8267	289.363		92.8267	318.67
94	6.55			95.67	541.714		93.835	260.269		93.835	289.523		93.835	318.426
95	6.55			96.6783	541.749		94.8433	260.024		94.8433	289.238		94.8433	318.409
96	6.55			97.6883	541.744		95.8517	259.901		95.8517	288.802		95.8517	318.578
97	6.55			98.6967	541.869		96.8617	259.902		96.8617	289.006		96.8617	318.595
98	6.55			99.705	541.166		97.87	260.147		97.87	288.234		97.87	318.613
99	6.55			100.713	541.081		98.88	260.309		98.88	288.098		98.88	318.4
100	6.56			101.723	541.126		99.8883	260.595		99.8883	288.326		99.8883	318.673
101	6.56			102.733	541.538		100.898	260.228		100.898	288.899		100.898	318.641
102	6.56			103.743	541.422		101.907	260.067		101.907	289.198		101.907	318.587
103	6.57			104.752	541.568		102.917	260.066		102.917	289.643		102.917	318.538
104	6.57			105.76	541.962		103.927	260.024		103.927	289.394		103.927	318.802
105	6.57			106.77	541.706		104.935	259.902		104.935	288.914		104.935	318.802
106	6.58			107.778	541.952		105.945	259.697		105.945	288.438		105.945	318.721
107	6.58			108.787	541.955		106.953	259.7		106.953	287.958		106.953	318.489
108	6.58			109.797	541.985		107.963	259.698		107.963	288.082		107.963	318.289
109	6.59			110.807	542.186		108.973	259.454		108.973	288.29		108.973	318.183
110	6.59			111.817	542.213		109.983	259.415		109.983	288.31		109.983	317.543
111	6.59			112.825	542.372		110.992	259.496		110.992	288.666		110.992	317.382
112	6.6			113.835	542.525		112.002	259.7		112.002	289.087		112.002	317.156
113	6.6			114.843	542.53		113.01	259.782		113.01	289.207		113.01	317.028
114	6.6			115.852	542.869		114.02	259.579		114.02	288.991		114.02	316.779
115	6.61			116.862	542.748		115.028	259.213		115.028	288.67		115.028	316.762
116	6.61			117.872	542.063		116.038	258.846		116.038	288.634		116.038	316.795
117	6.61			118.88	542.829		117.047	258.723		117.047	288.67		117.047	316.738
118	6.62			119.89	542.837		118.057	258.603		118.057	288.354		118.057	316.555
119	6.62			120.9	542.098		119.067	258.686		119.067	288.502		119.067	316.555
120	6.62			121.91	542.09		120.075	258.483		120.075	288.53		120.075	316.603
121	6.63			122.92	542.074		121.083	258.161		121.083	288.69		121.083	316.474
122	6.63			123.93	542.357		122.092	258.279		122.092	288.831		122.092	316.53
123	6.63			124.94	542.54		123.102	258.157		123.102	288.787		123.102	316.523
124	6.64			125.95	542.803		124.11	258.198		124.11	288.871		124.11	316.394
125	6.64			126.96	542.666		125.117	257.833		125.117	288.863		125.117	316.523
126	6.64			127.97	543.516		126.125	257.995		126.125	288.99		126.125	316.442
127	6.65			128.982	543.733		127.133	258.24		127.133	288.882		127.133	316.426
128	6.65			129.99	543.516		128.142	258.564		128.142	288.81		128.142	316.153
129	6.65			131	543.168		129.15	258.848		129.15	288.742		129.15	316.185
130	6.65			132.01	543.62		130.157	259.134		130.157	288.778		130.157	316.434
131	6.66			133.018	543.936		131.165	259.297		131.165	288.646		131.165	316.09
132	6.66			134.028	543.229		132.173	259.054		132.173	288.526		132.173	316.202
133	6.66			135.038	543.119		133.182	258.726		133.182	288.574		133.182	316.121
134	6.66			136.048	543.076		134.192	258.607		134.192	288.854		134.192	316.402
135	6.66			137.057	542.962		135.2	258.564		135.2	288.574		135.2	316.314
136	6.66			138.067	543.108		136.208	258.404		136.208	288.935		136.208	316.387
137	6.66			139.078	543.936		137.218	257.997		137.218	288.971		137.218	315.976
138	6.65			140.088	543.145		138.228	257.425		138.228	288.842		138.228	316.12
139	6.65			141.098	543.038		139.238	257.425		139.238	288.646		139.238	316.234
140	6.64			142.108	543.084		140.247	257.465		140.247	288.83		140.247	316.225
141	6.64			143.118	543.464		141.257	257.102		141.257	288.826		141.257	316.128
142	6.63			144.128	543.609		142.267	256.977		142.267	288.782		142.267	316.191
143	6.63			145.138	543.565		143.275	256.936		143.275	288.318		143.275	315.992
144	6.62			146.15	543.835		144.285	257.218		144.285	288.63		144.285	316.016
145	6.62			147.16	543.001		145.295	257.058		145.295	288.662		145.295	315.985
146	6.61			148.17	543.203		146.305	256.937		146.305	288.702		146.305	316.145
147	6.6			149.18	543.719		147.315	256.934		147.315	289.045		147.315	316.08
148	6.6			150.19	544.769		148.325	256.575		148.325	289.165		148.325	315.943
149	6.59			151.2	544.815		149.335	256.325		149.335	288.878		149.335	316.008
150	6.59			152.21	544.957		150.345	256.287		150.345	289.03		150.345	316.361
151	6.58			153.222	544.992		151.353	256.692		151.353	288.894		151.353	316.016
152	6.58			154.232	545.215		152.365	256.163		152.365	288.986		152.365	316.057
153	6.57			155.242	545.328		153.373	255.92		153.373	289.006		153.373	315.784
154	6.57			156.252	545.79		154.383	255.8		154.383	288.846		154.383	315.889
155	6.56			157.262	546.196		155.393	255.514		155.393	288.642		155.393	315.881
156	6.56			158.273	546.535		156.403	255.72		156.403	288.59		156.403	316.016
157	6.56			159.283	546.737		157.413	255.714		157.413	288.438		157.413	316.113
158	6.55			160.293	546.74		158.423	255.882		158.423	288.482		158.423	316.17
159	6.55			161.303	547.22		159.433	256.286		159.433	288.53		159.433	316.299
160	6.55			162.313	547.025		160.443	256.284		160.443	288.766		160.443	316.162
161	6.55			163.323	547.783		161.453	255.596		161.453	288.618		161.453	316.25
162	6.54			164.333	547.766		162.463	255.472		162.463	288.702		162.463	316.305
163	6.54			165.343	547.855		163.472	255.068		163.472	288.826		163.472	316.506
164	6.54			166.353	548.194		164.482	254.58		164.482	289.03		164.482	316.314
165	6.54			167.363	549.314		165.49	254.338		165.49	288.746		165.49	316.643
166	6.54			168.375	549.383		166.5	254.625		166.5	288.782		166.5	316.891
167	6.55			169.385	549.777		167.51	254.824		167.51	288.814		167.51	316.914
168	6.55			170.393	549.952		168.52	254.7		168.52	288.778		168.52	316.642
169	6.55			171.403	550.46		169.53	254.38		169.53	288.614		169.53	316.937
170	6.55			172.413	550.547		170.54	253.809		170.54	288.921		170.54	316.785
171	6.56			173.423	550.498		171.55	254.014		171.55	288.502		171.55	316.882
172	6.56			174.432	550.713		172.56	253.974		172.56	288.833		172.56	316.914
173	6.56			175.44	550.864		173.57	253.896		173.57	288.877		173.57	316.795
174	6.56			176.45	551.563		174.58	253.732		174.58	288.85		174.58	316.876
175	6.56			177.458	551.857		175.59	253.483		175.59	288.766		175.59	316.971
176	6.56			178.468	550.936		176.6	253.122		176.6	288.826		176.6	316.899
177	6.57			179.478	550.668		177.61	253.038		177.61	288.934		177.61	316.988
178	6.57			180.49	550.442		178.62	252.876		178.62	288.862		178.62	317.131
179	6.57			181.5	550.782		179.63	252.835		179.63	288.678		179.63	317.076
180	6.57			182.51	551.435		180.64	252.998		180.64	288.742		180.64	317.446
181	6.57			183.52	552.162		181.648	252.752		181.648	288.602		181.648	317.346
182	6.58			184.53	552.389		182.658	252.507		182.658	288.745		182.658	317.298
183	6.58			185.538	551.736		183.668	252.103		183.668	288.55		183.668	317.059
184	6.58			186.548	551.887		184.678	251.82		184.678	288.858		184.678	317.051
185	6.59			187.557	552.121		185.687	251.29		185.687	289.054		185.687	317.251
186	6.59			188.565	551.105		186.695	251.336		186.695	288.621		186.695	317.306
187	6.59			189.573	551.928		187.705	251.531		187.705	288.862		187.705	317.57
188	6.6			190.582	551.988		188.715	251.207		188.715	288.618		188.715	317.572
189	6.6			191.59	551.77		189.723	251.204		189.723	288.806		189.723	317.733
190	6.6			192.598	551.819		190.733	250.96		190.733	288.682		190.733	317.813
191	6.61			193.607	55`.113		191.743	251.001		191.743	288.978		191.743	317.733
192	6.61			194.615	552.219		192.753	250.997		192.753	288.702		192.753	317.893
193	6.62			195.623	551.766		193.765	250.643		193.765	288.926		193.765	317.572
194	6.62			196.632	551.921		194.773	250.449		194.773	288.842		194.773	317.661
195	6.62			197.64	551.102		195.785	250.198		195.785	288.917		195.785	317.982
196	6.63			198.65	552.872		196.795	250.038		196.795	289.05		196.795	317.876
197	6.63			199.658	552.83		197.803	250.03		197.803	289.113		197.803	317.996
198	6.63			200.667	552.182		198.813	249.962		198.813	289.241		198.813	318.117
199	6.63			201.675	552.868		199.823	249.798		199.823	289.129		199.823	318.206
200	6.64			202.683	552.901		200.833	249.477		200.833	289.178		200.833	318.26
201	6.64			203.692	553.199		201.843	249.438		201.843	289.098		201.843	318.234
202	6.64			204.7	553.211		202.852	249.268		202.852	289.09		202.852	318.572
203	6.65			205.708	553.068		203.862	249.146		203.862	288.986		203.862	318.558
204	6.65			206.717	553.287		204.872	248.941		204.872	289.274		204.872	318.767
205	6.65			207.725	553.219		205.88	248.855		205.88	288.987		205.88	318.919
206	6.66			208.733	552.354		206.89	248.705		206.89	289.234		206.89	319.07
207	6.66			209.742	552.253		207.9	248.22		207.9	289.121		207.9	319.231
208	6.66			210.75	552.388		208.91	248.34		208.91	289.014		208.91	319.623
209	6.66			211.758	552.614		209.92	248.355		209.92	289.005		209.92	319.984
210	6.67			212.767	552.58		210.93	248.402		210.93	288.97		210.93	319.863
211	6.67			213.775	552.463		211.94	248.207		211.94	289.005		211.94	320.202
212	6.67			214.785	552.32		212.948	248.246		212.948	289.121		212.948	320.073
213	6.67			215.793	552.221		213.958	247.887		213.958	289.193		213.958	319.984
214	6.68			216.803	552.74		214.968	247.812		214.968	289.069		214.968	320.313
215	6.68			217.812	552.614		215.978	247.652		215.978	288.957		215.978	320.224
216	6.68			218.822	552.626		216.988	247.528		216.988	289.125		216.988	320.375
217	6.68			219.83	552.819		217.997	247.323		217.997	288.918		217.997	320.576
218	6.68			220.838	552.668		219.007	247.248		219.007	288.898		219.007	320.701
219	6.68			221.848	552.207		220.017	247.158		220.017	289.022		220.017	320.834
220	6.68			222.858	552.622		221.027	247.115		221.027	288.778		221.027	320.785
221	6.68			223.868	552.32		222.037	246.96		222.037	288.942		222.037	320.914
222	6.67			224.878	552.723		223.045	246.883		223.045	289.005		223.045	321.133
223	6.67			225.888	553.121		224.055	246.523		224.055	289.174		224.055	321.414
224	6.66			226.898	552.92		225.065	246.511		225.065	288.934		225.065	321.155
225	6.66			227.907	552.912		226.075	246.391		226.075	288.698		226.075	321.374
226	6.65			228.917	552.995		227.083	246.427		227.083	288.846		227.083	321.262
227	6.65			229.925	553.222		228.093	246.356		228.093	288.926		228.093	321.414
228	6.64			230.935	553.293		229.102	246.183		229.102	288.802		229.102	321.414
229	6.63			231.945	553.36		230.112	246.064		230.112	289.014		230.112	321.093
230	6.63			232.955	553.943		231.122	245.787		231.122	288.854		231.122	321.195
231	6.62			233.963	554.24		232.13	245.942		232.13	288.894		232.13	321.039
232	6.62			234.973	554.802		233.14	245.62		233.14	288.81		233.14	321.235
233	6.61			235.982	555.268		234.15	245.823		234.15	288.766		234.15	321.106
234	6.61			236.992	555.518		235.16	246.026		235.16	288.682		235.16	321.226
235	6.6			238.002	555.801		236.168	245.706		236.168	288.734		236.168	321.423
236	6.6			239.012	556.32		237.178	245.412		237.178	288.881		237.178	321.204
237	6.59			240.022	556.659		238.188	245.092		238.188	288.898		238.188	321.173
238	6.59			241.032	556.801		239.198	244.881		239.198	288.89		239.198	321.022
239	6.58			242.042	557.027		240.207	244.835		240.207	288.782		240.207	321.044
240	6.58			243.05	557.178		241.217	244.475		241.217	288.91		241.217	321.315
241	6.57			244.06	557.589		242.227	244.472		242.227	288.954		242.227	321.235
242	6.57			245.07	557.367		243.237	244.437		243.237	289.102		243.237	321.173
243	6.56			246.08	557.664		244.247	244.48		244.247	288.754		244.247	321.111
244	6.56			247.09	557.981		245.255	244.437		245.255	288.602		245.255	321.102
245	6.56			248.098	558.052		246.265	244.118		246.265	288.838		246.265	321.178
246	6.56			249.108	558.495		247.275	244.031		247.275	288.562		247.275	321.342
247	6.56			250.118	558.613		248.283	243.912		248.283	288.794		248.283	321.102
248	6.56			251.127	558.873		249.293	243.671		249.293	288.518		249.293	321.106
249	6.56			252.137	558.953		250.303	243.541		250.303	288.63		250.303	321.008
250	6.56			253.145	559.076		251.312	243.715		251.312	288.634		251.312	320.714
251	6.56			254.153	559.109		252.322	243.665		252.322	288.438		252.322	320.678
252	6.56			255.162	559.341		253.332	243.555		253.332	288.594		253.332	320.585
253	6.56			256.17	559.95		254.34	243.196		254.34	288.49		254.34	320.522
254	6.57			257.18	560.096		255.348	243.071		255.348	288.61		255.348	320.558
255	6.57			258.188	559.971		256.358	243.19		256.358	288.442		256.358	320.75
256	6.57			259.198	560.534		257.368	243.384		257.368	288.634		257.368	320.643
257	6.57			260.207	561.084		258.378	243.059		258.378	288.486		258.378	320.514
258	6.58			261.217	561.041		259.387	243.088		259.387	288.642		259.387	320.353
259	6.58			262.225	560.695		260.397	242.712		260.397	288.562		260.397	320.215
260	6.58			263.233	561.235		261.405	242.668		261.405	288.562		261.405	320.38
261	6.59			264.242	561.391		262.415	242.784		262.415	288.542		262.415	320.411
262	6.59			265.252	561.159		263.423	242.862		263.423	288.698		263.423	320.295
263	6.59			266.26	560.867		264.433	242.743		264.433	288.75		264.433	320.255
264	6.6			267.27	560.295		265.443	242.731		265.443	288.474		265.443	320.246
265	6.6			268.278	560.258		266.453	242.616		266.453	288.466		266.453	320.318
266	6.6			269.288	560.613		267.463	242.447		267.463	288.478		267.463	319.868
267	6.6			270.297	560.711		268.473	242.219		268.473	288.278		268.473	320.006
268	6.61			271.307	561.046		269.483	242.269		269.483	288.474		269.483	319.823
269	6.61			272.317	561.159		270.492	242.309		270.492	288.362		270.492	319.725
270	6.61			273.327	561.613		271.502	241.985		271.502	288.29		271.502	319.591
271	6.61			274.337	561.677		272.51	241.932		272.51	288.254		272.51	319.761
272	6.62			275.347	561.958		273.52	241.829		273.52	288.322		273.52	319.712
273	6.62			276.357	562.093		274.528	241.823		274.528	288.21		274.528	319.895
274	6.62			277.365	561.996		275.538	241.748		275.538	288.294		275.538	320.175
275	6.62			278.375	561.483		276.547	241.782		276.547	288.178		276.547	320.304
276	6.63			279.383	561.207		277.557	241.691		277.557	288.286		277.557	320.634
277	6.63			280.392	561.429		278.565	241.745		278.565	287.994		278.565	320.554
278	6.63			281.4	561.807		279.575	241.748		279.575	288.33		279.575	320.803
279	6.63			282.408	561.893		280.583	241.62		280.583	288.126		280.583	320.705
280	6.64			283.418	562.007		281.593	241.607		281.593	288.038		281.593	320.402
281	6.64			284.428	562.131		282.602	241.336		282.602	288.21		282.602	320.514
282	6.64			285.438	562.028		283.612	241.248		283.612	288.202		283.612	320.522
283	6.64			286.447	561.769		284.622	241.164		284.622	288.202		284.622	320.362
284	6.65			287.457	562.017		285.63	241.005		285.63	288.17		285.63	320.634
285	6.65			288.465	562.255		286.64	241.083		286.64	288.166		286.64	320.393
286	6.65			289.475	562.017		287.648	240.893		287.648	288.154		287.648	320.295
287	6.65			290.485	562.53		288.658	241.076		288.658	287.926		288.658	320.335
288	6.66			291.495	562.395		289.667	240.92		289.667	288.014		289.667	320.384
289	6.66			292.503	562.206		290.677	240.88		290.677	287.99		290.677	320.175
290	6.66			293.512	561.99		291.685	240.63		291.685	287.918		291.685	320.126
291	6.66			294.522	562.028		292.695	240.271		292.695	287.922		292.695	320.291
292	6.67			295.53	562.174		293.705	240.241		293.705	287.914		293.705	320.367
293	6.67			296.538	561.888		294.715	240.109		294.715	287.954		294.715	320.313
294	6.67			297.547	562.152		295.723	240.112		295.723	287.83		295.723	320.509
295	6.67			298.555	561.726		296.733	240.075		296.733	287.834		296.733	320.549
296	6.68			299.563	561.645		297.743	239.927		297.743	287.47		297.743	320.269
297	6.68			300.572	561.429		298.753	239.974		298.753	287.603		298.753	320.367
298	6.68			301.58	561.807		299.763	239.872		299.763	287.77		299.763	320.371
299	6.68			302.588	561.893		300.772	239.842		300.772	287.525		300.772	320.821
300	6.68			303.597	562.007		301.782	239.764		301.782	287.501		301.782	320.634
301	6.68			304.607	562.131		302.792	239.525		302.792	287.581		302.792	320.638
302	6.68			305.615	562.028		303.8	239.65		303.8	287.457		303.8	320.731
303	6.68			306.623	561.769		304.81	239.355		304.81	287.633		304.81	320.682
304	6.67			307.632	562.017		305.818	239.19		305.818	287.545		305.818	320.736
305	6.67			308.642	562.255		306.828	239.23		306.828	287.329		306.828	320.313
306	6.67			309.652	562.017		307.837	238.998		307.837	287.405		307.837	320.353
307	6.67			310.662	562.53		308.847	238.961		308.847	287.474		308.847	320.553
308	6.67			311.672	562.395		309.857	238.802		309.857	287.43		309.857	320.358
309	6.66			312.68	562.206		310.865	238.684		310.865	287.466		310.865	320.389
310	6.66			313.69	561.99		311.875	238.592		311.875	287.405		311.875	320.162
311	6.66			314.698	562.028		312.883	238.589		312.883	287.321		312.883	320.002
312	6.66			315.707	562.174		313.893	238.504		313.893	287.169		313.893	319.859
313	6.65			316.715	561.888		314.903	238.699		314.903	287.23		314.903	319.828
314	6.65			317.723	562.152		315.912	238.474		315.912	287.315		315.912	320.14
315	6.65			318.732	561.726		316.922	238.43		316.922	287.171		316.922	320.051
316	6.64			319.74	561.645		317.93	238.356		317.93	287.178		317.93	319.859
317	6.64			320.748	562.012		318.94	238.673		318.94	287.178		318.94	320.037
318	6.64			321.758	562.427		319.948	238.677		319.948	287.302		319.948	319.926
319	6.63			322.768	562.821		320.957	238.482		320.957	287.23		320.957	319.814
320	6.63			323.778	562.794		321.967	238.364		321.967	287.113		321.967	320.273
321	6.63			324.787	562.843		322.975	238.305		322.975	287.096		322.975	320.278
322	6.62			325.797	562.865		323.983	238.323		323.983	287.009		323.983	320.518
323	6.62			326.805	562.665		324.993	238.169		324.993	287.092		324.993	320.745
324	6.62			327.813	562.903		326.002	238.15		326.002	287.001		326.002	320.825
325	6.61			328.82	562.961		327.01	238.135		327.01	286.969		327.01	320.977
326	6.61			329.828	562.838		328.02	237.947		328.02	286.848		328.02	321.155
327	6.61			330.837	563.167		329.028	238.069		329.028	286.808		329.028	321.186
328	6.6			331.847	563.329		330.038	237.785		330.038	286.925		330.038	321.538
329	6.6			332.855	563.404		331.048	237.863		331.048	286.808		331.048	321.556
330	6.59			333.863	563.464		332.057	237.911		332.057	286.881		332.057	321.417
331	6.59			334.872	563.629		333.067	237.583		333.067	286.717		333.067	321.297
332	6.59			335.88	563.812		334.077	237.546		334.077	287.005		334.077	321.306
333	6.58			336.89	564.005		335.085	237.741		335.085	286.793		335.085	321.284
334	6.58			337.9	564.453		336.095	237.756		336.095	286.848		336.095	321.284
335	6.58			338.91	564.711		337.105	237.686		337.105	286.833		337.105	321.284
336	6.58			339.92	565.065		338.113	237.473		338.113	286.742		338.113	321.405
337	6.57			340.928	565.125		339.123	237.407		339.123	286.746		339.123	321.388
338	6.57			341.937	565.145		340.132	237.237		340.132	286.709		340.132	321.517
339	6.57			342.945	565.556		341.142	237.1		341.142	286.822		341.142	321.289
340	6.57			343.953	566.682		342.15	237.311		342.15	286.502		342.15	321.432
341	6.57			344.962	566.87		343.16	237.314		343.16	286.535		343.16	321.298
342	6.57			345.97	566.936		344.168	237.258		344.168	286.491		344.168	321.598
343	6.57			346.978	567.334		345.177	237.089		345.177	286.483		345.177	321.691
344	6.57			347.987	567.501		346.185	237.137		346.185	286.458		346.185	321.392
345	6.57			348.995	567.841		347.192	237.06		347.192	286.491		347.192	321.512
346	6.57			350.003	568.011		348.2	237.096		348.2	286.447		348.2	321.436
347	6.57			351.012	568.396		349.208	237.096		349.208	286.44		349.208	321.275
348	6.58			352.02	568.453		350.217	236.938		350.217	286.36		350.217	321.275
349	6.58			353.028	568.554		351.227	236.983		351.227	286.247		351.227	321.6
350	6.58			354.037	568.692		352.235	236.865		352.235	286.251		352.235	321.386
351	6.58			355.045	568.95		353.243	236.921		353.243	286.135		353.243	321.173
352	6.59			356.055	569.019		354.252	236.905		354.252	286.051		354.252	321.017
353	6.59			357.063	569.733		355.26	236.626		355.26	286.342		355.26	321.293
354	6.59			358.072	569.669		356.27	236.747		356.27	286.167		356.27	321.583
355	6.6			359.08	569.865		357.278	236.776		357.278	286.131		357.278	321.306
356	6.6			360.088	569.638		358.287	236.691		358.287	286.215		358.287	321.676
357	6.6			361.097	569.253		359.295	236.63		359.295	286.113		359.295	321.738
358	6.6			362.107	569.503		360.305	236.622		360.305	285.906		360.305	321.738
359	6.61			363.117	569.607		361.315	236.654		361.315	286.109		361.315	321.574
360	6.61			364.127	569.744		362.323	236.703		362.323	285.942		362.323	321.691
361	6.61			365.135	569.836		363.333	236.411		363.333	285.873		363.333	321.703
362	6.61			366.143	570.009		364.342	236.464		364.342	285.906		364.342	321.886
363	6.62			367.153	570.593		365.352	236.197		365.352	285.949		365.352	321.895
364	6.62			368.162	570.525		366.36	236.286		366.36	286.131		366.36	321.663
365	6.62			369.17	570.116		367.37	236.253		367.37	286.033		367.37	321.596
366	6.62			370.178	570.425		368.378	236.249		368.378	285.826		368.378	321.543
367	6.63			371.188	570.61		369.388	236.116		369.388	285.778		369.388	321.623
368	6.63			372.198	570.957		370.397	236.16		370.397	285.735		370.397	321.891
369	6.63			373.208	570.357		371.405	236.002		371.405	285.811		371.405	322.039
370	6.63			374.218	570.954		372.415	236.116		372.415	285.651		372.415	321.959
371	6.64			375.228	570.082		373.423	235.925		373.423	285.778		373.423	321.749
372	6.64			376.237	570.287		374.433	235.767		374.433	285.782		374.433	321.767
373	6.64			377.247	570.106		375.442	235.893		375.442	285.695		375.442	321.477
374	6.64			378.255	570.143		376.452	235.933		376.452	285.796		376.452	321.415
375	6.65			379.265	569.976		377.46	235.759		377.46	285.796		377.46	321.758
376	6.65			380.273	569.735		378.47	235.779		378.47	285.433		378.47	321.78
377	6.65			381.282	569.863		379.478	235.584		379.478	285.702		379.478	321.937
378	6.65			382.292	569.999		380.488	235.507		380.488	285.484		380.488	321.82
379	6.65			383.302	570.037		381.498	235.47		381.498	285.419		381.498	321.86
380	6.66			384.31	570.461		382.507	235.365		382.507	285.575		382.507	321.9
381	6.66			385.32	570.295		383.517	235.434		383.517	285.302		383.517	322.083
382	6.66			386.33	570.725		384.525	235.434		384.525	285.371		384.525	322.083
383	6.66			387.338	570.907		385.535	235.523		385.535	285.549		385.535	322.231
384	6.66			388.347	570.877		386.543	235.511		386.543	285.339		386.543	321.999
385	6.67			389.357	570.96		387.553	235.373		387.553	285.495		387.553	322.351
386	6.67			390.365	570.461		388.562	235.21		388.562	285.422		388.562	322.28
387	6.67			391.375	570.128		389.572	235.291		389.572	285.229		389.572	321.968
388	6.67			392.385	570.076		390.58	235.287		390.58	285.356		390.58	321.95
389	6.68			393.395	569.947		391.59	235.12		391.59	285.363		391.59	322.045
390	6.68			394.405	569.887		392.598	234.864		392.598	285.04		392.598	321.946
391	6.68			395.415	570.001		393.607	234.941		393.607	285.203		393.607	321.977
392	6.68			396.427	570.03		394.617	235.055		394.617	284.982		394.617	321.656
393	6.69			397.437	570.493		395.627	234.896		395.627	285.073		395.627	321.724
394	6.69			398.447	570.562		396.635	235.136		396.635	284.953		396.635	321.745
395	6.69			399.457	570.743		397.643	235.031		397.643	285.123		397.643	321.857
396	6.69			400.467	571.765		398.652	234.783		398.652	285.13		398.652	321.455
397	6.69			401.477	571.068		399.66	234.913		399.66	284.874		399.66	321.696
398	6.68			402.487	571.09		400.67	234.823		400.67	285.097		400.67	321.999
399	6.68			403.495	570.325		401.678	234.616		401.678	284.93		401.678	321.999
400	6.68			404.505	570.349		402.685	234.701		402.685	285.05		402.685	322.027
401	6.67			405.513	570.605		403.693	234.665		403.693	284.777		403.693	322.085
402	6.67			406.523	570.847		404.702	234.629		404.702	285.017		404.702	321.776
403	6.66			407.532	571.15		405.71	234.552		405.71	285.148		405.71	321.897
404	6.66			408.54	571.958		406.718	234.571		406.718	284.947		406.718	322.07
405	6.65			409.548	571.936		407.728	234.661		407.728	284.784		407.728	322.021
406	6.65			410.558	571.459		408.737	234.571		408.737	284.85		408.737	322.24
407	6.64			411.567	571.399		409.747	234.231		409.747	284.853		409.747	322.058
408	6.63			412.575	571.097		410.755	234.421		410.755	284.994		410.755	322.048
409	6.63			413.583	571.262		411.765	234.481		411.765	284.911		411.765	322.227
410	6.62			414.592	571.467		412.775	234.29		412.775	284.616		412.775	322.138
411	6.62			415.6	571.731		413.783	234.327		413.783	284.747		413.783	322.03
412	6.61			416.608	571.495		414.793	234.087		414.793	284.794		414.793	322.249
413	6.61			417.617	571.631		415.802	234.168		415.802	284.744		415.802	321.906
414	6.6			418.625	571.752		416.812	234.07		416.812	284.911		416.812	321.848
415	6.6			419.633	571.82		417.82	234.083		417.82	284.761		417.82	322.129
416	6.6			420.643	571.063		418.83	234.046		418.83	284.787		418.83	321.977
417	6.6			421.652	571.244		419.84	234.205		419.84	284.637		419.84	321.776
418	6.59			422.66	571.288		420.848	234.119		420.848	284.564		420.848	321.906
419	6.59			423.67	572.137		421.858	233.961		421.858	284.35		421.858	321.946
420	6.59			424.68	572.744		422.867	234.042		422.867	284.63		422.867	321.656
421	6.59			425.69	572.464		423.877	233.92		423.877	284.717		423.877	321.598
422	6.58			426.7	572.605		424.885	233.952		424.885	284.634		424.885	321.651
423	6.58			427.71	572.525		425.895	233.848		425.895	284.477		425.895	321.7
424	6.58			428.72	572.547		426.905	233.97		426.905	284.607		426.905	321.464
425	6.58			429.728	572.706		427.913	233.744		427.913	284.527		427.913	321.223
426	6.58			430.737	572.929		428.922	234.029		428.922	284.407		428.922	321.3
427	6.57			431.747	573.05		429.932	233.663		429.932	284.293		429.932	321.742
428	6.57			432.755	573.217		430.94	233.627		430.94	284.433		430.94	321.702
429	6.57			433.765	573.164		431.95	233.699		431.95	284.41		431.95	321.429
430	6.57			434.773	573.776		432.96	233.568		432.96	284.33		432.96	321.643
431	6.57			435.783	573.782		433.968	233.546		433.968	284.273		433.968	321.26
432	6.57			436.792	573.803		434.978	233.713		434.978	284.293		434.978	321.393
433	6.57			437.802	573.744		435.987	233.632		435.987	284.417		435.987	321.362
434	6.57			438.81	573.819		436.995	233.636		436.995	284.303		436.995	321.34
435	6.57			439.82	574.38		438.005	233.324		438.005	284.169		438.005	321.402
436	6.57			440.828	574.464		439.015	233.424		439.015	284.223		439.015	321.331
437	6.57			441.838	574.645		440.023	233.478		440.023	284.31		440.023	321.25
438	6.57			442.847	575.698		441.032	233.442		441.032	283.932		441.032	321.309
439	6.58			443.857	575.219		442.042	233.505		442.042	284.226		442.042	321.349
440	6.58			444.865	575.998		443.05	233.342		443.05	284.263		443.05	321.786
441	6.58			445.873	576.429		444.058	233.252		444.058	284.096		444.058	321.532
442	6.59			446.882	576.353		445.067	233.13		445.067	284.263		445.067	321.51
443	6.59			447.892	576.566		446.075	233.234		446.075	284.146		446.075	321.541
444	6.59			448.9	576.873		447.083	233.225		447.083	284.133		447.083	321.009
445	6.59			449.91	577.095		448.092	233.265		448.092	283.979		448.092	321.398
446	6.6			450.92	577.965		449.1	233.148		449.1	284.106		449.1	321.108
447	6.6			451.928	578.138		450.108	233.102		450.108	284.069		450.108	321.179
448	6.6			452.937	578.221		451.118	233.062		451.118	284.042		451.118	321.411
449	6.6			453.947	578.364		452.127	233.021		452.127	284.166		452.127	321.376
450	6.6			454.955	578.642		453.135	233.093		453.135	284.294		453.135	321.237
451	6.61			455.962	579.008		454.142	232.985		454.142	283.842		454.142	321.371
452	6.61			456.97	579.806		455.15	232.98		455.15	283.912		455.15	321.528
453	6.61			457.978	579.706		456.158	232.998		456.158	283.959		456.158	321.47
454	6.61			458.987	579.79		457.167	233.116		457.167	283.835		457.167	321.621
455	6.61			459.995	579.819		458.175	233.089		458.175	283.959		458.175	321.228
456	6.62			461.003	579.849		459.183	233.08		459.183	283.798		459.183	321.318
457	6.62			462.01	579.967		460.192	233.034		460.192	283.811		460.192	321.287
458	6.62			463.018	580.364		461.2	233.039		461.2	283.734		461.2	321.179
459	6.62			464.027	580.541		462.208	232.903		462.208	283.845		462.208	321.036
460	6.62			465.035	580.578		463.217	232.863		463.217	283.805		463.217	321.082
461	6.63			466.043	580.42		464.227	232.939		464.227	283.778		464.227	320.921
462	6.63			467.052	580.377		465.237	232.794		465.237	283.811		465.237	321.078
463	6.63			468.06	581.129		466.245	232.862		466.245	283.738		466.245	321.059
464	6.63			469.068	581.302		467.255	232.948		467.255	283.744		467.255	321.001
465	6.63			470.077	581.361		468.265	232.953		468.265	283.583		468.265	321.314
466	6.63			471.085	581.156		469.273	232.926		469.273	283.58		469.273	321.265
467	6.63			472.093	581.431		470.283	232.926		470.283	283.496		470.283	321.184
468	6.64			473.102	581.014		471.292	232.65		471.292	283.704		471.292	321.162
469	6.64			474.11	581.692		472.302	232.6		472.302	283.54		472.302	321.323
470	6.64			475.118	581.148		473.312	232.672		473.312	283.784		473.312	321.274
471	6.64			476.128	581.588		474.32	232.718		474.32	283.794		474.32	321.376
472	6.64			477.137	581.387		475.33	232.636		475.33	283.788		475.33	321.381
473	6.65			478.147	581.596		476.34	232.591		476.34	283.66		476.34	321.336
474	6.65			479.157	581.642		477.348	232.464		477.348	283.58		477.348	321.413
475	6.65			480.167	581.764		478.357	232.473		478.357	283.463		478.357	321.524
476	6.65			481.177	581.546		479.367	232.559		479.367	283.469		479.367	321.444
477	6.65			482.188	581.697		480.375	232.595		480.375	283.526		480.375	321.555
478	6.66			483.198	581.718		481.385	232.668		481.385	283.553		481.385	321.466
479	6.66			484.208	581.007		482.393	232.663		482.393	283.58		482.393	321.627
480	6.66			485.22	581.007		483.402	232.749		483.402	283.62		483.402	321.475
481	6.66			486.23	580.425		484.41	232.586		484.41	283.419		484.41	321.555
482	6.66			487.24	580.857		485.42	232.686		485.42	283.56		485.42	321.689
483	6.66			488.25	581.298		486.428	232.518		486.428	283.49		486.428	321.824
484	6.67			489.26	581.222		487.435	232.604		487.435	283.54		487.435	321.665
485	6.67			490.27	581.356		488.443	232.681		488.443	283.429		488.443	321.48
486	6.67			491.28	581.306		489.452	232.591		489.452	283.587		489.452	321.431
487	6.67			492.288	581.611		490.46	232.595		490.46	283.707		490.46	321.564
488	6.67			493.297	581.046		491.468	232.536		491.468	283.556		491.468	321.669
489	6.67			494.305	581.284		492.477	232.509		492.477	283.513		492.477	321.632
490	6.67			495.313	581.667		493.483	232.564		493.483	283.633		493.483	321.539
491	6.67			496.322	582.64		494.492	232.441		494.492	283.432		494.492	321.637
492	6.68			497.33	582.119		495.5	232.518		495.5	283.503		495.5	321.391
493	6.68			498.338	582.13		496.508	232.478		496.508	283.593		496.508	321.355
494	6.68			499.347	582.159		497.517	232.523		497.517	283.509		497.517	321.392
495	6.68			500.355	582.405		498.525	232.478		498.525	283.271		498.525	321.172
496	6.68			501.362	582.243		499.532	232.473		499.532	283.358		499.532	321.244
497	6.68			502.37	582.292		500.54	232.509		500.54	283.422		500.54	321.244
498	6.67			503.378	582.245		501.548	232.455		501.548	283.509		501.548	321.271
499	6.67			504.387	582.301		502.557	232.645		502.557	283.107		502.557	321.557
500	6.67			505.395	582.536		503.565	232.355		503.565	283.389		503.565	321.687
501	6.66			506.403	581.347		504.575	232.382		504.575	283.479		504.575	321.947
502	6.66			507.412	581.281		505.583	232.668		505.583	283.241		505.583	321.929
503	6.65			508.42	582.489		506.593	232.464		506.593	283.086		506.593	321.996
504	6.65			509.428	582.112		507.602	232.445		507.602	283.17		507.602	322.028
505	6.65			510.437	582.449		508.612	232.69		508.612	283.247		508.612	322.207
506	6.64			511.445	582.216		509.62	232.654		509.62	283.291		509.62	322.244
507	6.64			512.453	582.225		510.628	232.445		510.628	283.331		510.628	322.198
508	6.63			513.462	582.112		511.638	232.509		511.638	283.378		511.638	322.055
509	6.63			514.47	581.16		512.647	232.568		512.647	283.304		512.647	322.365
510	6.62			515.48	581.366		513.655	232.445		513.655	283.263		513.655	322.337
511	6.62			516.488	581.018		514.663	232.409		514.663	283.089		514.663	322.427
512	6.62			517.498	581.235		515.673	232.373		515.673	283.126		515.673	322.505
513	6.62			518.507	581.66		516.682	232.604		516.682	283.213		516.682	322.418
514	6.61			519.515	581.988		517.69	232.604		517.69	283.009		517.69	322.607
515	6.61			520.523	581.904		518.698	232.558		518.698	283.005		518.698	322.548
516	6.61			521.532	581.762		519.707	232.781		519.707	282.996		519.707	322.499
517	6.61			522.54	582.082		520.715	232.541		520.715	283.08		520.715	322.84
518	6.61			523.548	581.884		521.723	232.88		521.723	283.163		521.723	322.707
519	6.6			524.557	582.186		522.732	232.762		522.732	283.234		522.732	323.163
520	6.6			525.565	581.922		523.74	232.953		523.74	283.039		523.74	323.051
521	6.6			526.573	581.744		524.748	232.998		524.748	283.123		524.748	323.091
522	6.6			527.582	581.669		525.757	232.835		525.757	283.086		525.757	323.193
523	6.6			528.59	581.998		526.767	232.653		526.767	282.922		526.767	322.961
524	6.6			529.598	582.093		527.775	232.88		527.775	282.996		527.775	322.933
525	6.6			530.607	582.563		528.785	232.826		528.785	283.046		528.785	322.784
526	6.59			531.615	583.299		529.795	233.012		529.795	283.08		529.795	322.629
527	6.59			532.623	583.855		530.803	233.18		530.803	283.281		530.803	322.536
528	6.59			533.633	583.657		531.813	233.08		531.813	282.956		531.813	322.505
529	6.59			534.642	583.369		532.822	233.171		532.822	282.952		532.822	322.433
530	6.59			535.65	583.744		533.832	233.03		533.832	283.005		533.832	322.219
531	6.59			536.658	584.016		534.842	233.153		534.842	283.043		534.842	322.464
532	6.58			537.667	584.083		535.85	233.203		535.85	282.962		535.85	322.657
533	6.58			538.675	584.157		536.86	233.244		536.86	282.801		536.86	322.486
534	6.58			539.682	584.185		537.87	233.244		537.87	282.888		537.87	322.468
535	6.58			540.69	584.922		538.878	233.316		538.878	283.039		538.878	322.468
536	6.58			541.698	584.242		539.888	233.252		539.888	282.928		539.888	322.607
537	6.58			542.707	584.064		540.897	233.116		540.897	282.804		540.897	322.483
538	6.58			543.715	584.307		541.907	233.162		541.907	282.82		541.907	322.648
539	6.58			544.723	584.941		542.917	233.116		542.917	282.82		542.917	322.859
540	6.58			545.732	584.922		543.925	233.239		543.925	282.807		543.925	322.865
541	6.58			546.742	584.875		544.935	233.189		544.935	282.705		544.935	322.797
542	6.58			547.75	585.232		545.943	233.18		545.943	282.82		545.943	323.039
543	6.58			548.758	585.758		546.953	233.216		546.953	282.894		546.953	322.654
544	6.59			549.767	585.936		547.962	233.057		547.962	282.773		547.962	322.663
545	6.59			550.775	585.936		548.972	233.144		548.972	282.897		548.972	322.731
546	6.59			551.783	586.048		549.98	233.271		549.98	282.823		549.98	322.902
547	6.59			552.79	586.049		550.988	233.312		550.988	282.913		550.988	323.014
548	6.59			553.798	585.87		551.997	233.225		551.997	282.886		551.997	322.974
549	6.59			554.807	585.682		553.005	233.257		553.005	282.749		553.005	323.024
550	6.59			555.815	585.728		554.013	233.094		554.013	282.823		554.013	323.014
551	6.6			556.823	586.142		555.022	233.176		555.022	282.867		555.022	323.005
552	6.6			557.832	586.235		556.03	233.289		556.03	282.823		556.03	322.977
553	6.6			558.84	586.516		557.038	233.216		557.038	282.792		557.038	322.946
554	6.6			559.847	586.423		558.047	233.316		558.047	282.913		558.047	322.995
555	6.61			560.855	586.645		559.055	233.316		559.055	282.796		559.055	323.3
556	6.61			561.863	586.797		560.063	233.385		560.063	282.755		560.063	323.309
557	6.61			562.872	587.237		561.072	233.271		561.072	282.802		561.072	323.39
558	6.62			563.882	587.397		562.08	233.607		562.08	282.547		562.08	323.226
559	6.62			564.89	587.283		563.09	233.516		563.09	282.728		563.09	323.29
560	6.62			565.898	587.332		564.097	233.462		564.097	282.811		564.097	323.48
561	6.63			566.907	587.342		565.105	233.503		565.105	282.902		565.105	323.502
562	6.63			567.917	587.338		566.113	233.753		566.113	282.831		566.113	323.359
563	6.63			568.927	587.515		567.122	234.026		567.122	282.694		567.122	323.25
564	6.63			569.935	587.03		568.132	233.843		568.132	282.777		568.132	323.592
565	6.64			570.945	587.73		569.14	233.83		569.14	282.659		569.14	323.57
566	6.64			571.953	588.343		570.148	234.194		570.148	282.681		570.148	323.974
567	6.64			572.962	588.855		571.158	234.198		571.158	282.644		571.158	323.639
568	6.64			573.972	588.807		572.167	234.39		572.167	282.765		572.167	323.63
569	6.64			574.98	588.78		573.177	234.375		573.177	282.653		573.177	323.76
570	6.65			575.988	588.739		574.185	234.513		574.185	282.753		574.185	323.791
571	6.65			576.997	588.922		575.195	234.709		575.195	282.84		575.195	323.912
572	6.65			578.007	588.847		576.203	234.659		576.203	282.728		576.203	323.57
573	6.65			579.015	588.725		577.213	234.897		577.213	282.648		577.213	323.549
574	6.65			580.025	588.695		578.222	234.864		578.222	282.762		578.222	323.791
575	6.65			581.035	589.236		579.23	234.799		579.23	282.915		579.23	323.477
576	6.66			582.043	589.055		580.238	235.008		580.238	282.79		580.238	323.701
577	6.66			583.053	589.652		581.247	235.114		581.247	282.669		581.247	323.589
578	6.66			584.063	589.993		582.255	235.254		582.255	282.635		582.255	323.499
579	6.66						583.263	235.315		583.263	282.678		583.263	323.66
580	6.66						584.272	235.536		584.272	282.691		584.272	323.679
581	6.66						585.28	235.503		585.28	282.648		585.28	323.499
582	6.66						586.288	235.704		586.288	282.604		586.288	323.58
583	6.67						587.298	235.802		587.298	282.536		587.298	323.468
584	6.67						588.307	235.97		588.307	282.408		588.307	323.841
585	6.67						589.315	236.142		589.315	282.57		589.315	323.71
586	6.67						590.325	236.29		590.325	282.489		590.325	323.608
587	6.67						591.333	236.535		591.333	282.594		591.333	323.943
588	6.67						592.342	236.646		592.342	282.601		592.342	323.984
589	6.68						593.35	236.885		593.35	282.554		593.35	323.962
590	6.68						594.358	236.758		594.358	282.772		594.358	323.841
591	6.68						595.368	237.033		595.368	282.604		595.368	323.92
592	6.68						596.377	237.115		596.377	282.644		596.377	323.808
593	6.69						597.387	237.107		597.387	282.483		597.387	323.791
594	6.69						598.397	237.267		598.397	282.452		598.397	323.465
595	6.69						599.405	237.07		599.405	282.598		599.405	323.767
596	6.69						600.415	237.435		600.415	282.445		600.415	323.779
597	6.69						601.423	237.353		601.423	282.778		601.423	324.093
598	6.69						602.433	237.398		602.433	282.523		602.433	323.879
599	6.69						603.443	237.737		603.443	282.452		603.443	324.012
600	6.69						604.452	237.682		604.452	282.504		604.452	324
601	6.69						605.462	237.741		605.462	282.479		605.462	323.962
602	6.69						606.47	237.696		606.47	282.613		606.47	323.851
603	6.69						607.48	237.786		607.48	282.411		607.48	323.872
604	6.68						608.488	237.842		608.488	282.479		608.488	323.972
605	6.68						609.497	237.942		609.497	282.486		609.497	323.589
606	6.68						610.505	237.801		610.505	282.495		610.505	323.589
607	6.68						611.513	238.047		611.513	282.563		611.513	323.649
608	6.67						612.522	237.958		612.522	282.445		612.522	323.568
609	6.67						613.532	238.152		613.532	282.62		613.532	323.668
610	6.67						614.54	238.073		614.54	282.573		614.54	323.658
611	6.66						615.55	238.159		615.55	282.371		615.55	323.779
612	6.66						616.558	238.316		616.558	282.498		616.558	323.827
613	6.66						617.568	238.383		617.568	282.28		617.568	323.727
614	6.65						618.577	238.447		618.577	282.296		618.577	323.689
615	6.65						619.587	238.525		619.587	282.532		619.587	323.841
616	6.65						620.595	238.32		620.595	282.505		620.595	323.608
							621.603	238.529		621.603	282.492		621.603	323.637
							622.612	238.525		622.612	282.579		622.612	323.568
							623.62	238.689		623.62	282.383		623.62	323.782
							624.63	238.663		624.63	282.558		624.63	323.801
							625.638	238.618		625.638	282.461		625.638	323.941
							626.647	238.768		626.647	282.458		626.647	323.627
							627.657	238.846		627.657	282.38		627.657	323.858
							628.667	239.1		628.667	282.417		628.667	323.981
							629.675	238.996		629.675	282.383		629.675	323.991
							630.685	239.068		630.685	282.489		630.685	324.193
							631.693	238.821		631.693	282.623		631.693	324.103
							632.702	239.195		632.702	282.368		632.702	324.012
							633.712	239.068		633.712	282.421		633.712	324.072
							634.72	239.109		634.72	282.464		634.72	323.95
							635.73	239.363		635.73	282.505		635.73	324.233
							636.74	239.123		636.74	282.424		636.74	324.357
							637.748	239.366		637.748	282.595		637.748	324.243
							638.76	239.239		638.76	282.589		638.76	324.081
							639.767	239.49		639.767	282.667		639.767	324
							640.777	239.688		640.777	282.66		640.777	323.798
							641.785	239.613		641.785	282.539		641.785	324.172
							642.793	239.609		642.793	282.433		642.793	323.879
							643.803	239.897		643.803	282.424		643.803	324.355
							644.812	239.77		644.812	282.592		644.812	324.103
							645.82	239.887		645.82	282.573		645.82	324.072
							646.83	239.787		646.83	282.539		646.83	324.081
							647.84	239.969		647.84	282.613		647.84	324.079
							648.848	239.839		648.848	282.464		648.848	323.981
							649.858	239.928		649.858	282.767		649.858	323.96
							650.867	239.849		650.867	282.436		650.867	323.92
							651.875	240.134		651.875	282.505		651.875	324.103
							652.885	239.962		652.885	282.863		652.885	324.064
							653.893	239.973		653.893	282.617		653.893	324.397
							654.903	240.257		654.903	282.417		654.903	324.205
							655.912	240.377		655.912	282.458		655.912	324.095
							656.922	240.274		656.922	282.539		656.922	324.136
							657.93	240.353		657.93	282.586		657.93	324.188
							658.94	240.356		658.94	282.71		658.94	324.418
							659.948	240.463		659.948	282.551		659.948	324.409
							660.957	240.606		660.957	282.511		660.957	324.33
							661.967	240.644		661.967	282.545		661.967	324.611
							662.975	240.887		662.975	282.511		662.975	324.397
							663.985	240.72		663.985	282.486		663.985	324.549
							664.993	240.919		664.993	282.698		664.993	324.601
							666.003	240.836		666.003	282.567		666.003	324.611
							667.013	240.82		667.013	282.474		667.013	324.632
							668.023	240.744		668.023	282.436		668.023	324.997
							669.032	240.792		669.032	282.726		669.032	325.337
							670.042	240.85		670.042	282.436		670.042	325.126
							671.052	240.853		671.052	282.642		671.052	325.034
							672.062	241.004		672.062	282.555		672.062	325.236
							673.07	241.216		673.07	282.582		673.07	325.409
							674.08	241.175		674.08	282.474		674.08	325.438
							675.088	241.216		675.088	282.623		675.088	325.661
							676.098	241.207		676.098	282.67		676.098	326.003
							677.107	241.213		677.107	282.529		677.107	326.003
							678.117	241.165		678.117	282.617		678.117	325.933
							679.125	241.286		679.125	282.495		679.125	325.974
							680.135	241.532		680.135	282.563		680.135	326.145
							681.145	241.289		681.145	282.744		681.145	326.347
							682.153	241.365		682.153	282.704		682.153	325.984
							683.162	241.323		683.162	282.542		683.162	326.186
							684.172	241.725		684.172	282.355		684.172	326.266
							685.182	241.656		685.182	282.673		685.182	326.276
							686.19	241.77		686.19	282.595		686.19	326.045
							687.2	241.691		687.2	282.545		687.2	326.347
							688.208	241.776		688.208	282.598		688.208	326.286
							689.218	241.836		689.218	282.601		689.218	326.428
							690.227	242.01		690.227	282.807		690.227	326.398
							691.237	242.007		691.237	282.664		691.237	326.903
							692.245	241.979		692.245	282.611		692.245	326.933
							693.255	242.055		693.255	282.608		693.255	327.135
							694.265	242.051		694.265	282.658		694.265	327.286
							695.273	242.175		695.273	282.736		695.273	326.994
							696.283	242.166		696.283	282.783		696.283	326.903
							697.292	242.216		697.292	282.76		697.292	327.054
							698.302	242.368		698.302	282.739		698.302	327.044
							699.31	242.343		699.31	282.627		699.31	327.397
							700.318	242.422		700.318	282.739		700.318	327.669
							701.327	242.552		701.327	282.677		701.327	327.548
							702.335	242.549		702.335	282.904		702.335	327.518
							703.343	242.52		703.343	282.701		703.343	327.306
							704.352	242.596		704.352	282.736		704.352	327.316
							705.362	242.637		705.362	282.776		705.362	326.983

## Sheet: Figure 4
Figure 4a			Figure 4d			Figure 4g			Figure 4c
Time (min)	pH		Time (min)	pH		Time (min)	pH			Fluorescence intensity (arb. units)
0	7.22		0	7.22		0	7.22		Time (min)	Sample 1	Sample 2	Sample 3	Sample 4	Sample 5	Sample 6	Sample 7	Sample 8	Sample 9	Sample 10	mean	SD
1	7.2		1	7.17		1	7.22		119	101.93	106.23	113.47	108.69	118.22	113.58	99.03	110.13	116.81	112.69	110.078	6.21279
2	7.19		2	7.13		2	7.2		132	102.78	107.41	114.62	111.02	118.24	113.92	99.69	110.15	117.26	112.82	110.791	6.01117
3	7.17		3	7.09		3	7.19		144	114.15	115.65	123.52	120.98	128.89	119.8	107.02	118.33	125.93	119.94	119.421	6.22409
4	7.15		4	7.05		4	7.17		159	115.04	116.09	123.97	122.43	132.11	120.25	107.51	118.72	126.71	120.09	120.292	6.75021
5	7.13		5	7.01		5	7.15		173	129.95	125.46	134.72	138.43	142.63	127.87	118.91	127.75	136.85	132.65	131.522	6.96692
6	7.12		6	6.98		6	7.15		190	130.26	125.48	136.03	140.61	143.3	128.92	119.39	128.47	138.65	133.7	132.481	7.37382
7	7.1		7	6.95		7	7.14		204	144.62	136.1	147.45	151.05	152	140.26	130.48	137.82	146.9	144.5	143.118	6.86578
8	7.09		8	6.94		8	7.14		220	146.95	137.57	148.12	156.76	158.12	140.77	131.93	140.66	148.72	145.65	145.525	8.15293
9	7.08		9	6.92		9	7.14		236	158.71	148.98	159.27	159.36	165.14	146.77	142.66	148.36	155.84	156.02	154.111	7.0554
10	7.07		10	6.9		10	7.14		250	159.42	149.4	159.82	160.91	165.57	148.76	144.57	149.12	157.23	158.25	155.305	6.81244
11	7.06		11	6.89		11	7.14		264	172.97	158.39	168.32	163.59	173.7	156.56	154.71	157.92	166.46	166.21	163.883	6.78459
12	7.05		12	6.88		12	7.14
13	7.04		13	6.87		13	7.14		Figure 4f
14	7.03		14	6.86		14	7.14			Fluorescence intensity (arb. units)
15	7.02		15	6.85		15	7.14		Time (min)	Sample 1	Sample 2	Sample 3	Sample 4	Sample 5	Sample 6	Sample 7	Sample 8	Sample 9	Sample 10	mean	SD
16	7		16	6.84		16	7.14		119	106.07	95.45	84.09	111.09	97.18	94.88	89.64	89.19	107.72	82.47	95.778	9.89199
17	6.99		17	6.83		17	7.14		132	113.8	102.1	91.66	113.81	103.43	99.92	96.37	92.78	112.79	87.91	101.457	9.54942
18	6.97		18	6.82		18	7.14		144	121.56	108.47	97.91	116.31	109.81	104.44	101.3	96.1	117.49	93.42	106.681	9.67613
19	6.96		19	6.81		19	7.13		159	131.63	116.87	109.28	121.2	118.46	111.03	112.19	100.91	123.95	100.43	114.595	9.86642
20	6.95		20	6.81		20	7.13		173	139	124.23	116.37	123.79	126.02	117.09	119.38	104.99	128.82	107.16	120.685	10.0818
21	6.95		21	6.8		21	7.13		190	144.53	128.8	121.04	127.31	131.02	119.05	125.22	107.7	131.72	112.56	124.895	10.4757
22	6.94		22	6.79		22	7.13		204	151.75	135.76	129.4	130.32	138.96	125.83	132.69	111.14	138.26	118.8	131.291	11.2759
23	6.94		23	6.78		23	7.12		220	159.45	141.87	138.1	135.94	148.42	131.91	138.07	116.97	143.78	128.22	138.273	11.5257
24	6.93		24	6.76		24	7.12		236	164.67	150.47	147.44	140.46	159.36	137.29	148.35	124.42	150.65	135.95	145.906	11.7824
25	6.93		25	6.75		25	7.12		250	169.65	154.1	155.78	146.47	167.51	146.7	155.4	128.87	153.7	145.5	152.368	11.6418
26	6.92		26	6.74		26	7.12		264	178.69	163.82	167.57	157.22	186.4	169.55	168.92	141.89	165.24	161.04	166.034	11.968
27	6.92		27	6.72		27	7.12
28	6.91		28	6.71		28	7.12		Figure 4i
29	6.91		29	6.7		29	7.12			Fluorescence intensity (arb. units)
30	6.9		30	6.69		30	7.12		Time (min)	Sample 1	Sample 2	Sample 3	Sample 4	Sample 5	Sample 6	Sample 7	Sample 8	Sample 9	Sample 10	mean	SD
31	6.9		31	6.69		31	7.12		119	12.91	12.18	9.18	9.51	9	10.79	9.08	10.01	9.88	7.46	10	1.60103
32	6.89		32	6.68		32	7.12		132	13.72	12.08	9.27	9.28	9.22	11.02	9.52	10.18	9.41	7.63	10.133	1.72935
33	6.89		33	6.67		33	7.12		144	13.57	12.57	9.52	9.75	9.25	11.25	9.1	9.9	10.14	7.62	10.267	1.74988
34	6.88		34	6.66		34	7.11		159	14.16	12.72	10.17	9.93	9.51	11.35	10.1	10.77	10	7.79	10.65	1.7658
35	6.88		35	6.65		35	7.11		173	14.38	13.3	9.94	10.11	9.08	11.72	9.37	10.61	10.01	7.95	10.647	1.963
36	6.87		36	6.64		36	7.11		190	14.12	13.28	10.37	10.1	9.78	11.87	9.62	10.66	10.88	7.54	10.822	1.8878
37	6.87		37	6.63		37	7.11		204	14.55	13.24	10.06	10.1	10.04	12.12	9.59	10.57	10.29	8.28	10.884	1.86877
38	6.86		38	6.63		38	7.11		220	14.87	13.28	10.09	9.97	9.49	12.05	9.54	10.92	10.69	7.98	10.888	2.01869
39	6.86		39	6.62		39	7.11		236	14.76	13.96	10.53	10.09	9.7	12.16	9.88	10.39	11.12	7.85	11.044	2.06903
40	6.85		40	6.61		40	7.11		250	14.48	14.01	10.33	9.97	9.52	12.14	9.71	10.95	10.94	7.76	10.981	2.06383
41	6.85		41	6.6		41	7.11		264	14.99	13.52	10.73	9.89	9.56	11.78	10.03	10.91	10.8	8.36	11.057	1.94889
42	6.84		42	6.59		42	7.1
43	6.83		43	6.59		43	7.1
44	6.82		44	6.59		44	7.1
45	6.81		45	6.59		45	7.1
46	6.81		46	6.59		46	7.1
47	6.8		47	6.58		47	7.1
48	6.8		48	6.58		48	7.1
49	6.79		49	6.57		49	7.1
50	6.78		50	6.56		50	7.1
51	6.77		51	6.56		51	7.1
52	6.77		52	6.55		52	7.09
53	6.76		53	6.55		53	7.09
54	6.76		54	6.54		54	7.09
55	6.75		55	6.54		55	7.09
56	6.74		56	6.53		56	7.09
57	6.73		57	6.53		57	7.09
58	6.72		58	6.53		58	7.09
59	6.71		59	6.53		59	7.08
60	6.71		60	6.53		60	7.08
61	6.7		61	6.52		61	7.08
62	6.69		62	6.52		62	7.08
63	6.68		63	6.51		63	7.08
64	6.67		64	6.51		64	7.08
65	6.66		65	6.5		65	7.08
66	6.65		66	6.5		66	7.08
67	6.64		67	6.49		67	7.08
68	6.63		68	6.49		68	7.08
69	6.62		69	6.49		69	7.07
70	6.61		70	6.48		70	7.07
71	6.6		71	6.48		71	7.07
72	6.59		72	6.47		72	7.07
73	6.58		73	6.47		73	7.07
74	6.57		74	6.47		74	7.07
75	6.57		75	6.46		75	7.07
76	6.56		76	6.46		76	7.07
77	6.56		77	6.45		77	7.07
78	6.55		78	6.45		78	7.07
79	6.54		79	6.44		79	7.07
80	6.53		80	6.44		80	7.07
81	6.52		81	6.43		81	7.07
82	6.51		82	6.42		82	7.07
83	6.49		83	6.41		83	7.06
84	6.48		84	6.4		84	7.06
85	6.47		85	6.39		85	7.06
86	6.46		86	6.38		86	7.06
87	6.45		87	6.37		87	7.06
88	6.44		88	6.36		88	7.06
89	6.43		89	6.36		89	7.06
90	6.42		90	6.35		90	7.06
91	6.41		91	6.35		91	7.06
92	6.4		92	6.34		92	7.06
93	6.39		93	6.34		93	7.06
94	6.38		94	6.33		94	7.06
95	6.37		95	6.33		95	7.06
96	6.36		96	6.33		96	7.06
97	6.35		97	6.32		97	7.05
98	6.34		98	6.32		98	7.05
99	6.34		99	6.31		99	7.05
100	6.33		100	6.31		100	7.05
101	6.33		101	6.3		101	7.05
102	6.32		102	6.3		102	7.05
103	6.32		103	6.3		103	7.05
104	6.31		104	6.29		104	7.05
105	6.31		105	6.29		105	7.04
106	6.31		106	6.29		106	7.04
107	6.3		107	6.29		107	7.04
108	6.3		108	6.28		108	7.04
109	6.3		109	6.28		109	7.04
110	6.3		110	6.28		110	7.04
111	6.3		111	6.28		111	7.04
112	6.3		112	6.29		112	7.04
113	6.31		113	6.29		113	7.04
114	6.31		114	6.3		114	7.04
115	6.32		115	6.3		115	7.04
116	6.32		116	6.31		116	7.04
117	6.33		117	6.31		117	7.04
118	6.33		118	6.32		118	7.04
119	6.34		119	6.32		119	7.04
120	6.34		120	6.33		120	7.03
121	6.34		121	6.33		121	7.03
122	6.35		122	6.34		122	7.03
123	6.35		123	6.34		123	7.03
124	6.35		124	6.35		124	7.03
125	6.34		125	6.35		125	7.03
126	6.34		126	6.34		126	7.03
127	6.34		127	6.34		127	7.03
128	6.33		128	6.33		128	7.03
129	6.33		129	6.32		129	7.03
130	6.32		130	6.32		130	7.03
131	6.32		131	6.31		131	7.03
132	6.31		132	6.3		132	7.03
133	6.31		133	6.3		133	7.03
134	6.31		134	6.29		134	7.02
135	6.31		135	6.28		135	7.02
136	6.3		136	6.27		136	7.02
137	6.3		137	6.27		137	7.02
138	6.3		138	6.26		138	7.02
139	6.3		139	6.26		139	7.02
140	6.31		140	6.27		140	7.02
141	6.31		141	6.27		141	7.02
142	6.32		142	6.28		142	7.02
143	6.32		143	6.28		143	7.02
144	6.33		144	6.29		144	7.01
145	6.33		145	6.29		145	7.01
146	6.34		146	6.3		146	7.01
147	6.34		147	6.3		147	7.01
148	6.35		148	6.31		148	7.01
149	6.35		149	6.31		149	7.01
150	6.34		150	6.32		150	7.01
151	6.34		151	6.32		151	7.01
152	6.33		152	6.33		152	7.01
153	6.32		153	6.33		153	7.01
154	6.32		154	6.34		154	7
155	6.31		155	6.34		155	7
156	6.31		156	6.35		156	7
157	6.3		157	6.35		157	7
158	6.3		158	6.35		158	7
159	6.29		159	6.34		159	7
160	6.29		160	6.34		160	7
161	6.28		161	6.33		161	7
162	6.28		162	6.32		162	6.99
163	6.27		163	6.32		163	6.99
164	6.27		164	6.31		164	6.99
165	6.28		165	6.31		165	6.99
166	6.28		166	6.3		166	6.99
167	6.29		167	6.3		167	6.99
168	6.29		168	6.29		168	6.99
169	6.3		169	6.29		169	6.99
170	6.3		170	6.28		170	6.98
171	6.31		171	6.28		171	6.98
172	6.31		172	6.27		172	6.98
173	6.32		173	6.27		173	6.98
174	6.32		174	6.27		174	6.98
175	6.33		175	6.27		175	6.98
176	6.33		176	6.28		176	6.98
177	6.33		177	6.28		177	6.98
178	6.33		178	6.29		178	6.97
179	6.33		179	6.29		179	6.97
180	6.32		180	6.3		180	6.97
181	6.31		181	6.3		181	6.97
182	6.31		182	6.31		182	6.97
183	6.3		183	6.32		183	6.96
184	6.3		184	6.32		184	6.96
185	6.3		185	6.33		185	6.96
186	6.29		186	6.33		186	6.96
187	6.29		187	6.34		187	6.96
188	6.28		188	6.34		188	6.96
189	6.28		189	6.34		189	6.96
190	6.28		190	6.33		190	6.96
191	6.27		191	6.32		191	6.96
192	6.27		192	6.31		192	6.96
193	6.27		193	6.3		193	6.96
194	6.27		194	6.29		194	6.96
195	6.27		195	6.29		195	6.96
196	6.27		196	6.28		196	6.96
197	6.27		197	6.27		197	6.95
198	6.28		198	6.27		198	6.95
199	6.28		199	6.26		199	6.95
200	6.29		200	6.26		200	6.95
201	6.29		201	6.26		201	6.95
202	6.3		202	6.26		202	6.95
203	6.3		203	6.26		203	6.95
204	6.31		204	6.26		204	6.95
205	6.31		205	6.27		205	6.95
206	6.32		206	6.28		206	6.95
207	6.32		207	6.29		207	6.95
208	6.32		208	6.29		208	6.94
209	6.32		209	6.3		209	6.94
210	6.32		210	6.3		210	6.94
211	6.31		211	6.31		211	6.94
212	6.31		212	6.31		212	6.94
213	6.3		213	6.32		213	6.94
214	6.29		214	6.32		214	6.94
215	6.28		215	6.32		215	6.94
216	6.27		216	6.32		216	6.94
217	6.27		217	6.32		217	6.93
218	6.26		218	6.32		218	6.93
219	6.26		219	6.31		219	6.93
220	6.25		220	6.3		220	6.93
221	6.25		221	6.29		221	6.93
222	6.25		222	6.28		222	6.93
223	6.25		223	6.27		223	6.93
224	6.24		224	6.27		224	6.93
225	6.24		225	6.26		225	6.92
226	6.24		226	6.26		226	6.92
227	6.24		227	6.26		227	6.92
228	6.25		228	6.26		228	6.92
229	6.25		229	6.27		229	6.92
230	6.26		230	6.27		230	6.92
231	6.26		231	6.28		231	6.92
232	6.27		232	6.29		232	6.91
233	6.27		233	6.3		233	6.91
234	6.28		234	6.3		234	6.91
235	6.29		235	6.31		235	6.91
236	6.29		236	6.31		236	6.91
237	6.3		237	6.31		237	6.91
238	6.3		238	6.32		238	6.91
239	6.31		239	6.32		239	6.9
240	6.31		240	6.33		240	6.9
241	6.31		241	6.33		241	6.9
242	6.31		242	6.33		242	6.9
243	6.3		243	6.33		243	6.9
244	6.29		244	6.32		244	6.9
245	6.28		245	6.32		245	6.9
246	6.28		246	6.31		246	6.89
247	6.27		247	6.3		247	6.89
248	6.27		248	6.29		248	6.89
249	6.26		249	6.28		249	6.89
250	6.26		250	6.27		250	6.89
251	6.25		251	6.27		251	6.89
252	6.25		252	6.26		252	6.89
253	6.24		253	6.26		253	6.89
254	6.24		254	6.25		254	6.88
255	6.24		255	6.25		255	6.88
256	6.24		256	6.25		256	6.88
257	6.25		257	6.26		257	6.88
258	6.25		258	6.26		258	6.88
259	6.26		259	6.27		259	6.88
260	6.26		260	6.28		260	6.88
261	6.27		261	6.29		261	6.88
262	6.27		262	6.29		262	6.88
263	6.28		263	6.3		263	6.88
264	6.28		264	6.3		264	6.88
265	6.29		265	6.31		265	6.88
266	6.3		266	6.31		266	6.87
267	6.3		267	6.32		267	6.87
268	6.31		268	6.32		268	6.87
269	6.31		269	6.32		269	6.87
270	6.3		270	6.32		270	6.87
271	6.3		271	6.32		271	6.87
272	6.29		272	6.32		272	6.87
273	6.28		273	6.31		273	6.87
274	6.27		274	6.31		274	6.87
275	6.27		275	6.3		275	6.87
276	6.26		276	6.3		276	6.87
277	6.26		277	6.29		277	6.87
278	6.25		278	6.29		278	6.87
279	6.25		279	6.28		279	6.87
280	6.24		280	6.28		280	6.86

## Sheet: Supplementary Fig. 2
Supplementary Fig. 2 (black curve)			Supplementary Fig. 2 (red curve)
Wavenumber (cm-1)	Transmittance (%)		Wavenumber (cm-1)	Transmittance (%)
2800	77.9		2800	21.9
2800	77.8		2800	21.7
2800	77.7		2800	21.6
2800	77.6		2800	21.4
2800	77.5		2800	21.2
2800	77.3		2800	21
2800	77.2		2800	20.8
2800	77.1		2800	20.6
2800	76.9		2800	20.4
2800	76.8		2800	20.2
2800	76.6		2800	20
2800	76.4		2800	19.7
2800	76.2		2800	19.5
2800	76		2800	19.2
2800	75.8		2800	18.9
2800	75.6		2800	18.6
2800	75.3		2800	18.3
2800	75.1		2800	18.1
2800	74.8		2800	17.7
2800	74.6		2800	17.4
2800	74.3		2800	17.1
2790	74		2790	16.7
2790	73.7		2790	16.3
2790	73.4		2790	15.9
2790	73.1		2790	15.5
2790	72.7		2790	15.1
2790	72.4		2790	14.7
2790	72		2790	14.2
2790	71.6		2790	13.7
2790	71.1		2790	13.1
2790	70.7		2790	12.6
2790	70.3		2790	12
2790	69.9		2790	11.5
2790	69.5		2790	10.9
2790	69.1		2790	10.4
2790	68.7		2790	9.8
2790	68.3		2790	9.2
2790	68		2790	8.6
2790	67.7		2790	8.1
2790	67.4		2790	7.6
2790	67.2		2790	7.2
2790	66.9		2790	6.7
2780	66.7		2780	6.2
2780	66.4		2780	5.5
2780	66		2780	4.8
2780	65.6		2780	4
2780	65.2		2780	3.2
2780	64.8		2780	2.6
2780	64.5		2780	2
2780	64.3		2780	1.6
2780	64.1		2780	1.2
2780	63.8		2780	0.8
2780	63.6		2780	0.4
2780	63.4		2780	0
2780	63.3		2780	-0.4
2780	63.1		2780	-0.8
2780	62.8		2780	-1.3
2780	62.6		2780	-1.9
2780	62.3		2780	-2.5
2780	62		2780	-3.3
2780	61.7		2780	-4.1
2780	61.5		2780	-4.9
2780	61.3		2780	-5.6
2770	61.1		2770	-6.2
2770	60.9		2770	-6.9
2770	60.8		2770	-7.6
2770	60.6		2770	-8.5
2770	60.4		2770	-9.6
2770	60.2		2770	-10.8
2770	59.9		2770	-12.1
2770	59.6		2770	-13.5
2770	59.4		2770	-14.8
2770	59.2		2770	-16
2770	59		2770	-17.1
2770	58.8		2770	-18.3
2770	58.6		2770	-19.4
2770	58.4		2770	-20.5
2770	58.3		2770	-21.5
2770	58.2		2770	-22.4
2770	58.2		2770	-23.1
2770	58.2		2770	-23.8
2770	58.4		2770	-24.2
2770	58.7		2770	-24.6
2760	59.1		2760	-24.8
2760	59.7		2760	-24.7
2760	60.5		2760	-24.4
2760	61.3		2760	-23.7
2760	62		2760	-22.8
2760	62.6		2760	-21.8
2760	63.1		2760	-20.8
2760	63.5		2760	-19.7
2760	63.9		2760	-18.6
2760	64.2		2760	-17.3
2760	64.6		2760	-16
2760	64.9		2760	-14.5
2760	65.3		2760	-12.9
2760	65.5		2760	-11.2
2760	65.8		2760	-9.6
2760	66.1		2760	-8
2760	66.3		2760	-6.5
2760	66.5		2760	-5.1
2760	66.7		2760	-3.8
2760	66.8		2760	-2.6
2760	67		2760	-1.5
2750	67.1		2750	-0.3
2750	67.3		2750	1
2750	67.5		2750	2.4
2750	67.8		2750	4
2750	68.2		2750	5.6
2750	68.6		2750	7
2750	68.9		2750	8.1
2750	69.2		2750	8.8
2750	69.5		2750	9.4
2750	69.7		2750	9.7
2750	70		2750	10.1
2750	70.3		2750	10.3
2750	70.5		2750	10.6
2750	70.8		2750	10.9
2750	71.1		2750	11.2
2750	71.5		2750	11.7
2750	72.1		2750	12.3
2750	72.9		2750	13.2
2750	73.6		2750	14
2750	74.2		2750	14.6
2750	74.5		2750	15
2740	74.7		2740	15.3
2740	74.8		2740	15.5
2740	75		2740	15.7
2740	75.1		2740	16
2740	75.3		2740	16.3
2740	75.5		2740	16.6
2740	75.8		2740	16.9
2740	76		2740	17.2
2740	76.2		2740	17.5
2740	76.4		2740	17.8
2740	76.5		2740	18.1
2740	76.7		2740	18.4
2740	76.9		2740	18.6
2740	77.1		2740	18.9
2740	77.3		2740	19.2
2740	77.5		2740	19.5
2740	77.7		2740	19.8
2740	77.9		2740	20.1
2740	78.1		2740	20.3
2740	78.2		2740	20.4
2740	78.4		2740	20.6
2730	78.5		2730	20.7
2730	78.7		2730	20.8
2730	78.8		2730	20.9
2730	78.9		2730	21
2730	79.1		2730	21.1
2730	79.2		2730	21.2
2730	79.4		2730	21.3
2730	79.5		2730	21.5
2730	79.7		2730	21.6
2730	80		2730	21.8
2730	80.2		2730	22
2730	80.3		2730	22.1
2730	80.5		2730	22.2
2730	80.6		2730	22.3
2730	80.8		2730	22.3
2730	80.9		2730	22.3
2730	81		2730	22.4
2730	81.2		2730	22.5
2730	81.4		2730	22.5
2730	81.5		2730	22.6
2720	81.7		2720	22.7
2720	81.9		2720	22.8
2720	82.1		2720	22.9
2720	82.3		2720	22.9
2720	82.4		2720	23
2720	82.5		2720	23.1
2720	82.7		2720	23.1
2720	82.8		2720	23.2
2720	82.9		2720	23.2
2720	83		2720	23.2
2720	83.2		2720	23.2
2720	83.3		2720	23.3
2720	83.5		2720	23.3
2720	83.7		2720	23.3
2720	83.8		2720	23.4
2720	84		2720	23.4
2720	84.1		2720	23.5
2720	84.2		2720	23.4
2720	84.4		2720	23.4
2720	84.6		2720	23.4
2720	84.9		2720	23.4
2710	85.1		2710	23.4
2710	85.2		2710	23.4
2710	85.3		2710	23.3
2710	85.3		2710	23.3
2710	85.4		2710	23.3
2710	85.4		2710	23.2
2710	85.5		2710	23.2
2710	85.7		2710	23.1
2710	85.8		2710	23.1
2710	86		2710	23.1
2710	86.2		2710	23.1
2710	86.3		2710	23
2710	86.5		2710	22.9
2710	86.6		2710	22.8
2710	86.8		2710	22.7
2710	86.9		2710	22.7
2710	87.1		2710	22.6
2710	87.2		2710	22.5
2710	87.4		2710	22.4
2710	87.5		2710	22.3
2710	87.7		2710	22.2
2700	87.8		2700	22
2700	88		2700	21.7
2700	88.2		2700	21.5
2700	88.3		2700	21.3
2700	88.4		2700	21.2
2700	88.5		2700	21.1
2700	88.5		2700	21
2700	88.6		2700	20.8
2700	88.7		2700	20.7
2700	88.9		2700	20.5
2700	89.1		2700	20.2
2700	89.2		2700	20
2700	89.4		2700	19.8
2700	89.5		2700	19.7
2700	89.5		2700	19.6
2700	89.5		2700	19.5
2700	89.5		2700	19.4
2700	89.5		2700	19.3
2700	89.6		2700	19.2
2700	89.7		2700	19.1
2700	89.8		2700	19
2690	89.8		2690	19
2690	89.9		2690	18.9
2690	90		2690	18.8
2690	90.1		2690	18.7
2690	90.2		2690	18.7
2690	90.4		2690	18.6
2690	90.5		2690	18.6
2690	90.6		2690	18.5
2690	90.7		2690	18.5
2690	90.8		2690	18.4
2690	90.8		2690	18.3
2690	90.9		2690	18.3
2690	91		2690	18.2
2690	91.1		2690	18.1
2690	91.2		2690	18.1
2690	91.3		2690	18
2690	91.4		2690	17.9
2690	91.5		2690	17.8
2690	91.5		2690	17.7
2690	91.6		2690	17.6
2680	91.7		2680	17.5
2680	91.8		2680	17.4
2680	91.9		2680	17.3
2680	92		2680	17.2
2680	92		2680	17.2
2680	92.1		2680	17.2
2680	92.2		2680	17.2
2680	92.2		2680	17.2
2680	92.3		2680	17.3
2680	92.4		2680	17.4
2680	92.4		2680	17.6
2680	92.5		2680	17.8
2680	92.5		2680	18
2680	92.6		2680	18.2
2680	92.6		2680	18.5
2680	92.7		2680	18.8
2680	92.7		2680	19.2
2680	92.8		2680	19.7
2680	92.9		2680	20.2
2680	93		2680	20.7
2680	93.1		2680	21.2
2670	93.1		2670	21.7
2670	93.2		2670	22.2
2670	93.3		2670	22.6
2670	93.3		2670	23
2670	93.4		2670	23.4
2670	93.4		2670	23.8
2670	93.5		2670	24.2
2670	93.5		2670	24.6
2670	93.5		2670	24.9
2670	93.6		2670	25.3
2670	93.6		2670	25.6
2670	93.7		2670	25.9
2670	93.8		2670	26.2
2670	93.9		2670	26.5
2670	94		2670	26.7
2670	94.1		2670	26.9
2670	94.2		2670	27.1
2670	94.2		2670	27.4
2670	94.3		2670	27.8
2670	94.3		2670	28.2
2670	94.4		2670	28.6
2660	94.4		2660	28.9
2660	94.4		2660	29
2660	94.4		2660	29.2
2660	94.4		2660	29.3
2660	94.4		2660	29.4
2660	94.4		2660	29.5
2660	94.4		2660	29.6
2660	94.5		2660	29.8
2660	94.5		2660	30
2660	94.6		2660	30.2
2660	94.7		2660	30.4
2660	94.7		2660	30.6
2660	94.7		2660	30.7
2660	94.7		2660	30.9
2660	94.7		2660	31
2660	94.8		2660	31.2
2660	94.8		2660	31.3
2660	94.8		2660	31.4
2660	94.9		2660	31.5
2660	94.9		2660	31.6
2660	94.9		2660	31.8
2650	95		2650	31.9
2650	95		2650	32
2650	95		2650	32.1
2650	95		2650	32.2
2650	95		2650	32.3
2650	95.1		2650	32.4
2650	95.1		2650	32.5
2650	95.1		2650	32.6
2650	95.2		2650	32.7
2650	95.2		2650	32.8
2650	95.3		2650	33
2650	95.3		2650	33.1
2650	95.4		2650	33.2
2650	95.4		2650	33.3
2650	95.4		2650	33.4
2650	95.4		2650	33.4
2650	95.5		2650	33.5
2650	95.5		2650	33.6
2650	95.5		2650	33.6
2650	95.6		2650	33.7
2640	95.6		2640	33.8
2640	95.6		2640	33.8
2640	95.6		2640	33.9
2640	95.6		2640	34
2640	95.7		2640	34.1
2640	95.7		2640	34.2
2640	95.7		2640	34.2
2640	95.7		2640	34.3
2640	95.8		2640	34.3
2640	95.8		2640	34.4
2640	95.8		2640	34.4
2640	95.8		2640	34.4
2640	95.8		2640	34.5
2640	95.8		2640	34.6
2640	95.9		2640	34.6
2640	95.9		2640	34.7
2640	95.9		2640	34.8
2640	95.9		2640	34.9
2640	96		2640	34.9
2640	96		2640	34.9
2640	96		2640	34.9
2630	96		2630	35
2630	96.1		2630	35
2630	96.1		2630	35.1
2630	96.2		2630	35.1
2630	96.2		2630	35.1
2630	96.2		2630	35.1
2630	96.2		2630	35.2
2630	96.2		2630	35.2
2630	96.2		2630	35.3
2630	96.2		2630	35.3
2630	96.3		2630	35.4
2630	96.3		2630	35.4
2630	96.3		2630	35.4
2630	96.3		2630	35.5
2630	96.3		2630	35.5
2630	96.3		2630	35.5
2630	96.3		2630	35.5
2630	96.3		2630	35.5
2630	96.4		2630	35.6
2630	96.4		2630	35.6
2630	96.4		2630	35.6
2620	96.4		2620	35.6
2620	96.4		2620	35.6
2620	96.4		2620	35.6
2620	96.4		2620	35.6
2620	96.4		2620	35.7
2620	96.5		2620	35.7
2620	96.5		2620	35.7
2620	96.5		2620	35.7
2620	96.5		2620	35.7
2620	96.5		2620	35.7
2620	96.5		2620	35.7
2620	96.5		2620	35.7
2620	96.5		2620	35.7
2620	96.5		2620	35.8
2620	96.5		2620	35.8
2620	96.6		2620	35.8
2620	96.6		2620	35.8
2620	96.6		2620	35.8
2620	96.6		2620	35.8
2620	96.6		2620	35.8
2620	96.6		2620	35.9
2610	96.6		2610	35.9
2610	96.6		2610	35.9
2610	96.7		2610	35.9
2610	96.7		2610	35.9
2610	96.7		2610	35.9
2610	96.7		2610	35.9
2610	96.7		2610	35.9
2610	96.7		2610	35.9
2610	96.7		2610	35.9
2610	96.7		2610	35.9
2610	96.7		2610	35.9
2610	96.7		2610	35.9
2610	96.7		2610	35.9
2610	96.7		2610	35.9
2610	96.7		2610	35.9
2610	96.7		2610	36
2610	96.8		2610	36
2610	96.8		2610	36
2610	96.8		2610	36
2610	96.8		2610	36
2600	96.8		2600	36
2600	96.8		2600	36
2600	96.8		2600	36
2600	96.8		2600	36
2600	96.8		2600	36.1
2600	96.8		2600	36.1
2600	96.8		2600	36.1
2600	96.8		2600	36
2600	96.8		2600	36
2600	96.8		2600	36
2600	96.8		2600	36
2600	96.8		2600	36.1
2600	96.8		2600	36.1
2600	96.8		2600	36.1
2600	96.8		2600	36.1
2600	96.8		2600	36.1
2600	96.8		2600	36.1
2600	96.8		2600	36.1
2600	96.9		2600	36.1
2600	96.9		2600	36.1
2600	96.9		2600	36.1
2590	96.9		2590	36.1
2590	96.9		2590	36.2
2590	97		2590	36.2
2590	97		2590	36.2
2590	97		2590	36.2
2590	97		2590	36.2
2590	97		2590	36.2
2590	97		2590	36.2
2590	97		2590	36.2
2590	97		2590	36.2
2590	97		2590	36.2
2590	97		2590	36.2
2590	97		2590	36.2
2590	97		2590	36.2
2590	97		2590	36.2
2590	97		2590	36.3
2590	97.1		2590	36.3
2590	97.1		2590	36.3
2590	97.1		2590	36.4
2590	97.1		2590	36.4
2590	97.1		2590	36.4
2580	97.1		2580	36.4
2580	97.1		2580	36.4
2580	97.1		2580	36.4
2580	97.1		2580	36.4
2580	97.1		2580	36.4
2580	97.1		2580	36.4
2580	97.1		2580	36.4
2580	97.1		2580	36.3
2580	97.1		2580	36.4
2580	97.1		2580	36.4
2580	97.1		2580	36.4
2580	97.1		2580	36.4
2580	97.1		2580	36.4
2580	97.1		2580	36.4
2580	97.1		2580	36.4
2580	97.1		2580	36.4
2580	97.1		2580	36.4
2580	97.2		2580	36.5
2580	97.2		2580	36.5
2580	97.2		2580	36.5
2570	97.2		2570	36.6
2570	97.2		2570	36.6
2570	97.2		2570	36.5
2570	97.2		2570	36.5
2570	97.2		2570	36.5
2570	97.2		2570	36.5
2570	97.2		2570	36.6
2570	97.2		2570	36.6
2570	97.2		2570	36.6
2570	97.2		2570	36.6
2570	97.2		2570	36.6
2570	97.2		2570	36.6
2570	97.2		2570	36.6
2570	97.2		2570	36.6
2570	97.2		2570	36.6
2570	97.2		2570	36.6
2570	97.2		2570	36.6
2570	97.2		2570	36.6
2570	97.2		2570	36.6
2570	97.2		2570	36.6
2570	97.2		2570	36.6
2560	97.2		2560	36.6
2560	97.3		2560	36.6
2560	97.2		2560	36.6
2560	97.2		2560	36.6
2560	97.2		2560	36.6
2560	97.2		2560	36.6
2560	97.2		2560	36.6
2560	97.2		2560	36.6
2560	97.2		2560	36.6
2560	97.2		2560	36.6
2560	97.3		2560	36.6
2560	97.3		2560	36.6
2560	97.3		2560	36.6
2560	97.3		2560	36.6
2560	97.3		2560	36.6
2560	97.4		2560	36.6
2560	97.4		2560	36.6
2560	97.4		2560	36.7
2560	97.4		2560	36.7
2560	97.3		2560	36.7
2560	97.3		2560	36.7
2550	97.2		2550	36.7
2550	97.2		2550	36.7
2550	97.2		2550	36.7
2550	97.2		2550	36.7
2550	97.2		2550	36.7
2550	97.3		2550	36.7
2550	97.3		2550	36.7
2550	97.3		2550	36.8
2550	97.3		2550	36.8
2550	97.4		2550	36.8
2550	97.4		2550	36.8
2550	97.3		2550	36.7
2550	97.3		2550	36.7
2550	97.3		2550	36.7
2550	97.2		2550	36.6
2550	97.2		2550	36.5
2550	97.1		2550	36.5
2550	97.1		2550	36.5
2550	97.2		2550	36.5
2550	97.2		2550	36.6
2550	97.3		2550	36.7
2540	97.4		2540	36.7
2540	97.4		2540	36.8
2540	97.4		2540	36.8
2540	97.4		2540	36.8
2540	97.4		2540	36.8
2540	97.4		2540	36.8
2540	97.4		2540	36.8
2540	97.4		2540	36.7
2540	97.3		2540	36.7
2540	97.3		2540	36.7
2540	97.3		2540	36.6
2540	97.3		2540	36.6
2540	97.3		2540	36.6
2540	97.3		2540	36.7
2540	97.3		2540	36.7
2540	97.4		2540	36.7
2540	97.4		2540	36.8
2540	97.4		2540	36.8
2540	97.4		2540	36.8
2540	97.4		2540	36.7
2530	97.4		2530	36.7
2530	97.4		2530	36.7
2530	97.4		2530	36.7
2530	97.4		2530	36.7
2530	97.5		2530	36.8
2530	97.5		2530	36.8
2530	97.5		2530	36.8
2530	97.5		2530	36.8
2530	97.5		2530	36.8
2530	97.5		2530	36.8
2530	97.5		2530	36.9
2530	97.5		2530	36.9
2530	97.5		2530	36.8
2530	97.4		2530	36.8
2530	97.4		2530	36.8
2530	97.3		2530	36.7
2530	97.3		2530	36.7
2530	97.3		2530	36.7
2530	97.3		2530	36.7
2530	97.3		2530	36.7
2530	97.4		2530	36.7
2520	97.4		2520	36.7
2520	97.4		2520	36.6
2520	97.4		2520	36.6
2520	97.4		2520	36.6
2520	97.4		2520	36.6
2520	97.4		2520	36.6
2520	97.4		2520	36.7
2520	97.4		2520	36.7
2520	97.4		2520	36.7
2520	97.4		2520	36.7
2520	97.4		2520	36.7
2520	97.4		2520	36.7
2520	97.4		2520	36.7
2520	97.4		2520	36.7
2520	97.5		2520	36.8
2520	97.5		2520	36.8
2520	97.5		2520	36.8
2520	97.5		2520	36.8
2520	97.4		2520	36.7
2520	97.4		2520	36.7
2520	97.4		2520	36.7
2510	97.4		2510	36.7
2510	97.4		2510	36.7
2510	97.4		2510	36.7
2510	97.4		2510	36.7
2510	97.4		2510	36.7
2510	97.4		2510	36.7
2510	97.4		2510	36.7
2510	97.4		2510	36.8
2510	97.4		2510	36.8
2510	97.5		2510	36.9
2510	97.5		2510	36.9
2510	97.5		2510	37
2510	97.5		2510	37
2510	97.5		2510	36.9
2510	97.4		2510	36.9
2510	97.4		2510	36.9
2510	97.4		2510	36.8
2510	97.4		2510	36.8
2510	97.4		2510	36.8
2510	97.4		2510	36.8
2510	97.4		2510	36.8
2500	97.4		2500	36.8
2500	97.4		2500	36.8
2500	97.4		2500	36.8
2500	97.4		2500	36.8
2500	97.4		2500	36.8
2500	97.4		2500	36.8
2500	97.4		2500	36.8
2500	97.3		2500	36.8
2500	97.3		2500	36.7
2500	97.3		2500	36.7
2500	97.2		2500	36.7
2500	97.2		2500	36.7
2500	97.3		2500	36.7
2500	97.3		2500	36.8
2500	97.3		2500	36.8
2500	97.4		2500	36.8
2500	97.4		2500	36.8
2500	97.4		2500	36.8
2500	97.4		2500	36.8
2500	97.4		2500	36.8
2490	97.5		2490	36.9
2490	97.5		2490	36.9
2490	97.5		2490	36.9
2490	97.5		2490	36.9
2490	97.5		2490	36.9
2490	97.5		2490	36.9
2490	97.5		2490	36.9
2490	97.5		2490	36.9
2490	97.5		2490	36.9
2490	97.5		2490	36.9
2490	97.5		2490	36.9
2490	97.4		2490	36.8
2490	97.4		2490	36.8
2490	97.3		2490	36.7
2490	97.3		2490	36.7
2490	97.3		2490	36.7
2490	97.3		2490	36.7
2490	97.3		2490	36.8
2490	97.3		2490	36.8
2490	97.3		2490	36.9
2490	97.4		2490	36.9
2480	97.4		2480	37
2480	97.4		2480	37
2480	97.5		2480	37.1
2480	97.5		2480	37.1
2480	97.5		2480	37.1
2480	97.5		2480	37
2480	97.5		2480	36.9
2480	97.4		2480	36.8
2480	97.3		2480	36.8
2480	97.3		2480	36.7
2480	97.3		2480	36.7
2480	97.3		2480	36.7
2480	97.3		2480	36.7
2480	97.3		2480	36.7
2480	97.3		2480	36.7
2480	97.3		2480	36.7
2480	97.3		2480	36.7
2480	97.4		2480	36.7
2480	97.4		2480	36.8
2480	97.4		2480	36.8
2480	97.5		2480	36.8
2470	97.5		2470	36.8
2470	97.4		2470	36.7
2470	97.4		2470	36.7
2470	97.3		2470	36.6
2470	97.3		2470	36.6
2470	97.3		2470	36.7
2470	97.3		2470	36.8
2470	97.3		2470	36.8
2470	97.3		2470	36.9
2470	97.4		2470	36.9
2470	97.4		2470	36.9
2470	97.4		2470	36.9
2470	97.5		2470	37
2470	97.5		2470	37
2470	97.6		2470	37
2470	97.6		2470	37
2470	97.7		2470	36.9
2470	97.6		2470	36.9
2470	97.6		2470	36.8
2470	97.5		2470	36.8
2470	97.5		2470	36.7
2460	97.5		2460	36.8
2460	97.5		2460	36.8
2460	97.5		2460	36.8
2460	97.4		2460	36.8
2460	97.4		2460	36.8
2460	97.4		2460	36.8
2460	97.4		2460	36.9
2460	97.4		2460	36.9
2460	97.4		2460	36.9
2460	97.5		2460	36.9
2460	97.5		2460	36.9
2460	97.5		2460	36.9
2460	97.5		2460	36.9
2460	97.4		2460	36.8
2460	97.4		2460	36.8
2460	97.4		2460	36.8
2460	97.4		2460	36.8
2460	97.4		2460	36.9
2460	97.5		2460	36.9
2460	97.4		2460	36.8
2450	97.4		2450	36.7
2450	97.3		2450	36.6
2450	97.3		2450	36.6
2450	97.3		2450	36.5
2450	97.3		2450	36.5
2450	97.3		2450	36.6
2450	97.4		2450	36.6
2450	97.4		2450	36.7
2450	97.5		2450	36.7
2450	97.5		2450	36.7
2450	97.5		2450	36.8
2450	97.5		2450	36.8
2450	97.6		2450	36.9
2450	97.6		2450	36.9
2450	97.7		2450	36.9
2450	97.7		2450	36.9
2450	97.7		2450	36.8
2450	97.6		2450	36.8
2450	97.6		2450	36.7
2450	97.6		2450	36.7
2450	97.5		2450	36.7
2440	97.5		2440	36.8
2440	97.4		2440	36.8
2440	97.4		2440	36.8
2440	97.4		2440	36.8
2440	97.4		2440	36.7
2440	97.4		2440	36.7
2440	97.5		2440	36.7
2440	97.5		2440	36.8
2440	97.6		2440	36.9
2440	97.7		2440	36.9
2440	97.8		2440	36.9
2440	97.8		2440	36.9
2440	97.7		2440	36.9
2440	97.7		2440	36.8
2440	97.7		2440	36.8
2440	97.8		2440	36.8
2440	97.8		2440	36.8
2440	97.8		2440	36.8
2440	97.8		2440	36.7
2440	97.7		2440	36.6
2440	97.6		2440	36.5
2430	97.5		2430	36.5
2430	97.5		2430	36.5
2430	97.5		2430	36.6
2430	97.6		2430	36.7
2430	97.6		2430	36.8
2430	97.6		2430	36.9
2430	97.6		2430	36.9
2430	97.6		2430	36.9
2430	97.6		2430	36.8
2430	97.6		2430	36.8
2430	97.7		2430	36.7
2430	97.8		2430	36.7
2430	97.9		2430	36.7
2430	98		2430	36.6
2430	98		2430	36.5
2430	97.9		2430	36.5
2430	97.9		2430	36.5
2430	97.9		2430	36.6
2430	97.9		2430	36.7
2430	97.9		2430	36.8
2430	97.8		2430	36.8
2420	97.7		2420	36.7
2420	97.6		2420	36.5
2420	97.4		2420	36.2
2420	97.3		2420	36
2420	97.2		2420	35.8
2420	97.1		2420	35.6
2420	97.1		2420	35.6
2420	97		2420	35.6
2420	96.9		2420	35.5
2420	96.8		2420	35.5
2420	96.7		2420	35.5
2420	96.7		2420	35.5
2420	96.8		2420	35.6
2420	96.9		2420	35.8
2420	97.1		2420	35.9
2420	97.2		2420	36
2420	97.4		2420	36.1
2420	97.4		2420	36.1
2420	97.5		2420	36.1
2420	97.5		2420	36
2410	97.5		2410	36
2410	97.5		2410	36
2410	97.4		2410	36
2410	97.4		2410	36
2410	97.3		2410	35.9
2410	97.2		2410	35.9
2410	97.1		2410	35.8
2410	97.1		2410	35.8
2410	97.1		2410	35.9
2410	97.2		2410	36.1
2410	97.3		2410	36.2
2410	97.4		2410	36.4
2410	97.4		2410	36.6
2410	97.4		2410	36.7
2410	97.4		2410	36.7
2410	97.4		2410	36.7
2410	97.4		2410	36.7
2410	97.4		2410	36.7
2410	97.4		2410	36.7
2410	97.4		2410	36.7
2410	97.3		2410	36.6
2400	97.2		2400	36.5
2400	97.1		2400	36.4
2400	97		2400	36.3
2400	96.9		2400	36.3
2400	96.8		2400	36.2
2400	96.8		2400	36.2
2400	96.8		2400	36.1
2400	96.8		2400	36.1
2400	96.8		2400	36
2400	96.8		2400	36
2400	96.8		2400	36
2400	96.9		2400	36.1
2400	97		2400	36.2
2400	97.1		2400	36.3
2400	97.1		2400	36.5
2400	97.2		2400	36.6
2400	97.2		2400	36.6
2400	97.2		2400	36.7
2400	97.3		2400	36.7
2400	97.4		2400	36.8
2400	97.5		2400	36.8
2390	97.5		2390	36.8
2390	97.6		2390	36.7
2390	97.5		2390	36.6
2390	97.4		2390	36.4
2390	97.2		2390	36.2
2390	97.1		2390	36
2390	97		2390	35.9
2390	97		2390	35.9
2390	97		2390	36
2390	97.1		2390	36
2390	97.1		2390	36
2390	97.1		2390	36
2390	97.1		2390	36
2390	97.1		2390	36
2390	97.1		2390	36.1
2390	97.2		2390	36.2
2390	97.3		2390	36.4
2390	97.4		2390	36.5
2390	97.5		2390	36.6
2390	97.6		2390	36.6
2390	97.6		2390	36.6
2380	97.6		2380	36.7
2380	97.6		2380	36.7
2380	97.7		2380	36.7
2380	97.6		2380	36.7
2380	97.5		2380	36.7
2380	97.3		2380	36.6
2380	97.1		2380	36.4
2380	96.9		2380	36.2
2380	96.8		2380	36
2380	96.7		2380	35.9
2380	96.7		2380	35.9
2380	96.7		2380	35.9
2380	96.8		2380	35.8
2380	96.8		2380	35.8
2380	96.8		2380	35.8
2380	96.9		2380	35.9
2380	96.9		2380	36.1
2380	97.1		2380	36.3
2380	97.2		2380	36.6
2380	97.4		2380	36.9
2370	97.6		2370	37.2
2370	97.8		2370	37.4
2370	97.9		2370	37.5
2370	97.9		2370	37.4
2370	97.9		2370	37.4
2370	97.9		2370	37.2
2370	97.8		2370	37.1
2370	97.8		2370	37
2370	97.7		2370	36.8
2370	97.5		2370	36.7
2370	97.4		2370	36.5
2370	97.3		2370	36.4
2370	97.3		2370	36.4
2370	97.4		2370	36.4
2370	97.5		2370	36.6
2370	97.8		2370	36.7
2370	97.9		2370	36.8
2370	98		2370	36.8
2370	98		2370	36.8
2370	98		2370	36.7
2370	97.9		2370	36.6
2360	97.8		2360	36.6
2360	97.7		2360	36.6
2360	97.7		2360	36.7
2360	97.6		2360	36.7
2360	97.5		2360	36.8
2360	97.4		2360	36.7
2360	97.2		2360	36.7
2360	97		2360	36.6
2360	97		2360	36.6
2360	96.9		2360	36.6
2360	97		2360	36.6
2360	97		2360	36.7
2360	97.1		2360	36.7
2360	97.2		2360	36.7
2360	97.3		2360	36.7
2360	97.3		2360	36.6
2360	97.3		2360	36.6
2360	97.3		2360	36.6
2360	97.2		2360	36.5
2360	97.1		2360	36.4
2360	97		2360	36.2
2350	96.8		2350	36.1
2350	96.7		2350	36
2350	96.6		2350	35.9
2350	96.6		2350	35.9
2350	96.6		2350	35.9
2350	96.6		2350	36
2350	96.7		2350	36
2350	96.7		2350	36
2350	96.7		2350	36
2350	96.6		2350	36
2350	96.6		2350	36
2350	96.6		2350	36
2350	96.6		2350	36
2350	96.6		2350	36.1
2350	96.6		2350	36.2
2350	96.6		2350	36.2
2350	96.6		2350	36.2
2350	96.6		2350	36.2
2350	96.6		2350	36.2
2350	96.6		2350	36.2
2350	96.6		2350	36.2
2340	96.7		2340	36.2
2340	96.7		2340	36.2
2340	96.7		2340	36.2
2340	96.7		2340	36.2
2340	96.7		2340	36.3
2340	96.7		2340	36.3
2340	96.7		2340	36.4
2340	96.7		2340	36.4
2340	96.7		2340	36.5
2340	96.7		2340	36.5
2340	96.6		2340	36.5
2340	96.6		2340	36.4
2340	96.5		2340	36.4
2340	96.5		2340	36.3
2340	96.5		2340	36.3
2340	96.5		2340	36.3
2340	96.6		2340	36.3
2340	96.6		2340	36.3
2340	96.7		2340	36.3
2340	96.7		2340	36.3
2330	96.6		2330	36.3
2330	96.6		2330	36.3
2330	96.6		2330	36.3
2330	96.6		2330	36.3
2330	96.7		2330	36.4
2330	96.7		2330	36.4
2330	96.6		2330	36.4
2330	96.6		2330	36.3
2330	96.5		2330	36.3
2330	96.4		2330	36.2
2330	96.4		2330	36.1
2330	96.3		2330	36.1
2330	96.3		2330	36.1
2330	96.3		2330	36.1
2330	96.3		2330	36.1
2330	96.3		2330	36.1
2330	96.3		2330	36.1
2330	96.3		2330	36.1
2330	96.3		2330	36.2
2330	96.3		2330	36.2
2330	96.4		2330	36.2
2320	96.4		2320	36.2
2320	96.4		2320	36.3
2320	96.4		2320	36.3
2320	96.5		2320	36.3
2320	96.5		2320	36.3
2320	96.6		2320	36.4
2320	96.7		2320	36.5
2320	96.7		2320	36.6
2320	96.8		2320	36.6
2320	96.8		2320	36.6
2320	96.8		2320	36.6
2320	96.7		2320	36.5
2320	96.6		2320	36.4
2320	96.6		2320	36.3
2320	96.5		2320	36.2
2320	96.4		2320	36.1
2320	96.4		2320	36
2320	96.3		2320	36
2320	96.3		2320	36
2320	96.3		2320	36
2320	96.3		2320	36
2310	96.3		2310	36
2310	96.3		2310	36.1
2310	96.4		2310	36.1
2310	96.4		2310	36.1
2310	96.4		2310	36.1
2310	96.3		2310	36.1
2310	96.3		2310	36.1
2310	96.2		2310	36.1
2310	96.2		2310	36.1
2310	96.2		2310	36.1
2310	96.2		2310	36.2
2310	96.2		2310	36.2
2310	96.2		2310	36.2
2310	96.2		2310	36.3
2310	96.2		2310	36.3
2310	96.2		2310	36.3
2310	96.2		2310	36.3
2310	96.2		2310	36.3
2310	96.3		2310	36.2
2310	96.3		2310	36.2
2310	96.3		2310	36.2
2300	96.2		2300	36.1
2300	96.2		2300	36.1
2300	96.2		2300	36
2300	96.2		2300	36
2300	96.2		2300	36
2300	96.2		2300	36
2300	96.2		2300	36
2300	96.2		2300	36
2300	96.1		2300	35.9
2300	96.1		2300	35.9
2300	96		2300	35.9
2300	96		2300	35.8
2300	96		2300	35.9
2300	96		2300	35.9
2300	96.1		2300	36
2300	96.1		2300	36
2300	96.2		2300	36.1
2300	96.2		2300	36.1
2300	96.2		2300	36.1
2300	96.2		2300	36.1
2290	96.2		2290	36.1
2290	96.2		2290	36.2
2290	96.3		2290	36.2
2290	96.3		2290	36.1
2290	96.3		2290	36.1
2290	96.2		2290	36
2290	96.2		2290	36
2290	96.2		2290	36
2290	96.2		2290	35.9
2290	96.2		2290	35.9
2290	96.2		2290	35.9
2290	96.2		2290	35.9
2290	96.2		2290	35.9
2290	96.2		2290	35.9
2290	96.1		2290	35.9
2290	96.1		2290	35.9
2290	96.2		2290	35.9
2290	96.2		2290	35.9
2290	96.2		2290	35.9
2290	96.2		2290	35.9
2290	96.2		2290	35.9
2280	96.2		2280	35.9
2280	96.2		2280	35.9
2280	96.2		2280	36
2280	96.2		2280	36
2280	96.2		2280	36.1
2280	96.2		2280	36.1
2280	96.1		2280	36.2
2280	96.1		2280	36.2
2280	96.2		2280	36.2
2280	96.2		2280	36.2
2280	96.2		2280	36.2
2280	96.3		2280	36.3
2280	96.4		2280	36.3
2280	96.4		2280	36.4
2280	96.5		2280	36.4
2280	96.5		2280	36.4
2280	96.5		2280	36.4
2280	96.5		2280	36.4
2280	96.4		2280	36.4
2280	96.4		2280	36.4
2280	96.4		2280	36.4
2270	96.3		2270	36.4
2270	96.3		2270	36.4
2270	96.3		2270	36.3
2270	96.3		2270	36.3
2270	96.3		2270	36.3
2270	96.3		2270	36.3
2270	96.3		2270	36.4
2270	96.4		2270	36.4
2270	96.4		2270	36.5
2270	96.5		2270	36.5
2270	96.5		2270	36.6
2270	96.6		2270	36.6
2270	96.6		2270	36.7
2270	96.7		2270	36.7
2270	96.7		2270	36.8
2270	96.8		2270	36.9
2270	96.8		2270	36.9
2270	96.7		2270	36.9
2270	96.7		2270	36.8
2270	96.6		2270	36.7
2260	96.5		2260	36.6
2260	96.5		2260	36.6
2260	96.5		2260	36.6
2260	96.6		2260	36.6
2260	96.7		2260	36.6
2260	96.7		2260	36.7
2260	96.8		2260	36.7
2260	96.8		2260	36.7
2260	96.8		2260	36.8
2260	96.7		2260	36.9
2260	96.7		2260	36.9
2260	96.7		2260	37
2260	96.6		2260	37.1
2260	96.6		2260	37.1
2260	96.5		2260	37
2260	96.5		2260	36.9
2260	96.5		2260	36.8
2260	96.5		2260	36.7
2260	96.5		2260	36.6
2260	96.5		2260	36.5
2260	96.6		2260	36.4
2250	96.7		2250	36.4
2250	96.8		2250	36.3
2250	96.8		2250	36.3
2250	96.9		2250	36.3
2250	96.9		2250	36.3
2250	97		2250	36.3
2250	97		2250	36.4
2250	97		2250	36.4
2250	97		2250	36.4
2250	96.9		2250	36.3
2250	96.8		2250	36.3
2250	96.7		2250	36.3
2250	96.7		2250	36.3
2250	96.7		2250	36.4
2250	96.7		2250	36.5
2250	96.7		2250	36.6
2250	96.8		2250	36.6
2250	96.8		2250	36.6
2250	96.8		2250	36.6
2250	96.8		2250	36.6
2250	96.8		2250	36.7
2240	96.8		2240	36.8
2240	96.8		2240	36.8
2240	96.8		2240	36.9
2240	96.7		2240	36.8
2240	96.5		2240	36.6
2240	96.3		2240	36.4
2240	96.1		2240	36.1
2240	95.9		2240	35.9
2240	95.9		2240	35.7
2240	95.9		2240	35.6
2240	96		2240	35.6
2240	96.1		2240	35.6
2240	96.3		2240	35.6
2240	96.4		2240	35.6
2240	96.5		2240	35.7
2240	96.7		2240	35.7
2240	96.8		2240	35.8
2240	96.8		2240	35.9
2240	96.9		2240	35.9
2240	96.8		2240	36
2240	96.8		2240	36
2230	96.7		2230	35.9
2230	96.6		2230	35.9
2230	96.5		2230	35.9
2230	96.5		2230	35.9
2230	96.5		2230	36
2230	96.5		2230	35.9
2230	96.5		2230	35.9
2230	96.5		2230	35.9
2230	96.5		2230	35.8
2230	96.6		2230	35.9
2230	96.7		2230	36
2230	96.8		2230	36.2
2230	97		2230	36.4
2230	97.1		2230	36.6
2230	97.1		2230	36.7
2230	97.1		2230	36.8
2230	97		2230	36.9
2230	97		2230	36.8
2230	96.9		2230	36.8
2230	96.8		2230	36.8
2220	96.8		2220	36.7
2220	96.8		2220	36.7
2220	96.8		2220	36.6
2220	96.8		2220	36.5
2220	96.8		2220	36.4
2220	96.8		2220	36.4
2220	96.7		2220	36.4
2220	96.7		2220	36.4
2220	96.7		2220	36.4
2220	96.7		2220	36.4
2220	96.6		2220	36.4
2220	96.6		2220	36.4
2220	96.6		2220	36.4
2220	96.7		2220	36.5
2220	96.8		2220	36.6
2220	96.9		2220	36.6
2220	97		2220	36.7
2220	97.1		2220	36.7
2220	97.2		2220	36.6
2220	97.3		2220	36.6
2220	97.3		2220	36.5
2210	97.3		2210	36.4
2210	97.2		2210	36.3
2210	97.1		2210	36.3
2210	97		2210	36.3
2210	96.9		2210	36.3
2210	96.8		2210	36.2
2210	96.7		2210	36.2
2210	96.6		2210	36.2
2210	96.6		2210	36.1
2210	96.6		2210	36.2
2210	96.7		2210	36.2
2210	96.8		2210	36.3
2210	96.9		2210	36.4
2210	96.9		2210	36.4
2210	97		2210	36.4
2210	96.9		2210	36.4
2210	96.9		2210	36.4
2210	96.9		2210	36.4
2210	96.9		2210	36.4
2210	96.9		2210	36.4
2210	97		2210	36.4
2200	97		2200	36.4
2200	97.1		2200	36.4
2200	97.1		2200	36.5
2200	97.1		2200	36.6
2200	97.2		2200	36.6
2200	97.2		2200	36.7
2200	97.2		2200	36.8
2200	97.1		2200	36.8
2200	97.1		2200	36.7
2200	97		2200	36.7
2200	96.9		2200	36.6
2200	96.8		2200	36.5
2200	96.8		2200	36.5
2200	96.8		2200	36.5
2200	96.8		2200	36.5
2200	96.8		2200	36.6
2200	96.8		2200	36.6
2200	96.8		2200	36.6
2200	96.8		2200	36.6
2200	96.8		2200	36.6
2200	96.8		2200	36.6
2190	96.8		2190	36.6
2190	96.8		2190	36.6
2190	96.8		2190	36.6
2190	96.8		2190	36.5
2190	96.8		2190	36.5
2190	96.9		2190	36.5
2190	96.9		2190	36.5
2190	97		2190	36.6
2190	97		2190	36.6
2190	97.1		2190	36.7
2190	97.2		2190	36.7
2190	97.2		2190	36.7
2190	97.2		2190	36.7
2190	97.2		2190	36.6
2190	97.1		2190	36.5
2190	97.1		2190	36.5
2190	97.1		2190	36.5
2190	97		2190	36.4
2190	97		2190	36.5
2190	97		2190	36.5
2180	97		2180	36.5
2180	97		2180	36.5
2180	97		2180	36.5
2180	97		2180	36.5
2180	97.1		2180	36.5
2180	97.1		2180	36.5
2180	97.1		2180	36.6
2180	97.2		2180	36.7
2180	97.2		2180	36.8
2180	97.2		2180	36.9
2180	97.2		2180	37
2180	97.2		2180	37
2180	97.2		2180	37.1
2180	97.2		2180	37.1
2180	97.2		2180	37
2180	97.1		2180	37
2180	97.1		2180	36.9
2180	97.1		2180	36.8
2180	97.1		2180	36.7
2180	97.1		2180	36.7
2180	97.1		2180	36.7
2170	97.2		2170	36.7
2170	97.2		2170	36.7
2170	97.1		2170	36.7
2170	97.1		2170	36.7
2170	97.1		2170	36.7
2170	97		2170	36.6
2170	97		2170	36.6
2170	97		2170	36.6
2170	97		2170	36.6
2170	97		2170	36.6
2170	97		2170	36.6
2170	97		2170	36.6
2170	97		2170	36.6
2170	97		2170	36.6
2170	97		2170	36.6
2170	97		2170	36.6
2170	97		2170	36.6
2170	97		2170	36.6
2170	97		2170	36.6
2170	97		2170	36.6
2170	97		2170	36.6
2160	97.1		2160	36.6
2160	97.1		2160	36.6
2160	97.2		2160	36.7
2160	97.2		2160	36.7
2160	97.3		2160	36.7
2160	97.3		2160	36.7
2160	97.3		2160	36.7
2160	97.3		2160	36.7
2160	97.3		2160	36.7
2160	97.3		2160	36.8
2160	97.3		2160	36.8
2160	97.4		2160	36.8
2160	97.4		2160	36.9
2160	97.3		2160	36.9
2160	97.3		2160	36.9
2160	97.2		2160	36.8
2160	97.2		2160	36.8
2160	97.1		2160	36.7
2160	97.1		2160	36.7
2160	97.1		2160	36.7
2160	97.1		2160	36.7
2150	97.1		2150	36.6
2150	97.1		2150	36.6
2150	97.1		2150	36.6
2150	97.1		2150	36.6
2150	97.1		2150	36.6
2150	97.1		2150	36.7
2150	97.2		2150	36.7
2150	97.2		2150	36.7
2150	97.2		2150	36.7
2150	97.2		2150	36.8
2150	97.2		2150	36.8
2150	97.3		2150	36.8
2150	97.3		2150	36.8
2150	97.3		2150	36.9
2150	97.3		2150	36.9
2150	97.3		2150	36.9
2150	97.3		2150	36.9
2150	97.3		2150	36.9
2150	97.3		2150	36.9
2150	97.3		2150	36.9
2140	97.3		2140	36.8
2140	97.3		2140	36.8
2140	97.3		2140	36.8
2140	97.3		2140	36.8
2140	97.3		2140	36.8
2140	97.3		2140	36.9
2140	97.4		2140	36.9
2140	97.4		2140	36.9
2140	97.4		2140	36.9
2140	97.4		2140	36.9
2140	97.4		2140	36.9
2140	97.4		2140	36.9
2140	97.4		2140	36.9
2140	97.4		2140	36.8
2140	97.4		2140	36.8
2140	97.4		2140	36.8
2140	97.4		2140	36.7
2140	97.3		2140	36.7
2140	97.3		2140	36.7
2140	97.3		2140	36.7
2140	97.3		2140	36.7
2130	97.3		2130	36.7
2130	97.3		2130	36.7
2130	97.3		2130	36.7
2130	97.3		2130	36.7
2130	97.3		2130	36.7
2130	97.3		2130	36.7
2130	97.3		2130	36.7
2130	97.3		2130	36.7
2130	97.2		2130	36.7
2130	97.2		2130	36.7
2130	97.2		2130	36.7
2130	97.2		2130	36.7
2130	97.2		2130	36.7
2130	97.2		2130	36.7
2130	97.2		2130	36.7
2130	97.3		2130	36.8
2130	97.3		2130	36.8
2130	97.3		2130	36.7
2130	97.3		2130	36.7
2130	97.3		2130	36.7
2130	97.3		2130	36.7
2120	97.3		2120	36.7
2120	97.3		2120	36.7
2120	97.3		2120	36.7
2120	97.3		2120	36.7
2120	97.3		2120	36.7
2120	97.3		2120	36.7
2120	97.3		2120	36.7
2120	97.3		2120	36.7
2120	97.3		2120	36.7
2120	97.3		2120	36.7
2120	97.3		2120	36.7
2120	97.3		2120	36.6
2120	97.3		2120	36.6
2120	97.3		2120	36.6
2120	97.3		2120	36.6
2120	97.3		2120	36.6
2120	97.3		2120	36.6
2120	97.3		2120	36.6
2120	97.3		2120	36.6
2120	97.3		2120	36.6
2120	97.3		2120	36.6
2110	97.3		2110	36.6
2110	97.4		2110	36.6
2110	97.4		2110	36.6
2110	97.4		2110	36.6
2110	97.4		2110	36.6
2110	97.4		2110	36.6
2110	97.4		2110	36.6
2110	97.4		2110	36.6
2110	97.4		2110	36.6
2110	97.4		2110	36.6
2110	97.4		2110	36.7
2110	97.4		2110	36.7
2110	97.4		2110	36.7
2110	97.4		2110	36.7
2110	97.4		2110	36.7
2110	97.4		2110	36.8
2110	97.4		2110	36.8
2110	97.4		2110	36.8
2110	97.4		2110	36.8
2110	97.4		2110	36.8
2100	97.4		2100	36.8
2100	97.4		2100	36.8
2100	97.4		2100	36.8
2100	97.4		2100	36.8
2100	97.4		2100	36.8
2100	97.4		2100	36.8
2100	97.4		2100	36.8
2100	97.4		2100	36.8
2100	97.4		2100	36.8
2100	97.4		2100	36.8
2100	97.4		2100	36.8
2100	97.4		2100	36.7
2100	97.4		2100	36.7
2100	97.4		2100	36.7
2100	97.4		2100	36.8
2100	97.4		2100	36.8
2100	97.4		2100	36.8
2100	97.4		2100	36.8
2100	97.4		2100	36.8
2100	97.4		2100	36.7
2100	97.4		2100	36.7
2090	97.4		2090	36.7
2090	97.4		2090	36.7
2090	97.4		2090	36.7
2090	97.4		2090	36.8
2090	97.4		2090	36.8
2090	97.5		2090	36.8
2090	97.5		2090	36.8
2090	97.5		2090	36.8
2090	97.5		2090	36.8
2090	97.5		2090	36.8
2090	97.5		2090	36.8
2090	97.5		2090	36.8
2090	97.5		2090	36.8
2090	97.5		2090	36.8
2090	97.5		2090	36.8
2090	97.5		2090	36.8
2090	97.5		2090	36.8
2090	97.5		2090	36.8
2090	97.5		2090	36.8
2090	97.5		2090	36.8
2090	97.5		2090	36.8
2080	97.5		2080	36.7
2080	97.5		2080	36.7
2080	97.5		2080	36.7
2080	97.5		2080	36.7
2080	97.5		2080	36.7
2080	97.5		2080	36.7
2080	97.5		2080	36.7
2080	97.5		2080	36.7
2080	97.5		2080	36.7
2080	97.5		2080	36.7
2080	97.5		2080	36.7
2080	97.5		2080	36.7
2080	97.5		2080	36.6
2080	97.5		2080	36.6
2080	97.5		2080	36.6
2080	97.5		2080	36.6
2080	97.5		2080	36.5
2080	97.5		2080	36.5
2080	97.5		2080	36.5
2080	97.5		2080	36.5
2080	97.5		2080	36.5
2070	97.5		2070	36.6
2070	97.5		2070	36.6
2070	97.6		2070	36.6
2070	97.6		2070	36.7
2070	97.6		2070	36.7
2070	97.6		2070	36.7
2070	97.6		2070	36.8
2070	97.6		2070	36.8
2070	97.6		2070	36.8
2070	97.6		2070	36.8
2070	97.6		2070	36.8
2070	97.6		2070	36.8
2070	97.6		2070	36.8
2070	97.6		2070	36.8
2070	97.6		2070	36.8
2070	97.6		2070	36.8
2070	97.6		2070	36.8
2070	97.6		2070	36.8
2070	97.6		2070	36.8
2070	97.6		2070	36.8
2060	97.6		2060	36.8
2060	97.6		2060	36.8
2060	97.6		2060	36.8
2060	97.6		2060	36.8
2060	97.7		2060	36.8
2060	97.7		2060	36.8
2060	97.7		2060	36.8
2060	97.7		2060	36.9
2060	97.7		2060	36.9
2060	97.7		2060	36.9
2060	97.7		2060	36.9
2060	97.7		2060	36.9
2060	97.7		2060	36.9
2060	97.7		2060	36.9
2060	97.7		2060	36.9
2060	97.7		2060	36.9
2060	97.7		2060	36.9
2060	97.7		2060	36.9
2060	97.7		2060	36.9
2060	97.7		2060	36.9
2060	97.7		2060	36.9
2050	97.7		2050	36.9
2050	97.7		2050	36.9
2050	97.7		2050	36.9
2050	97.7		2050	36.9
2050	97.7		2050	36.9
2050	97.7		2050	36.9
2050	97.7		2050	36.9
2050	97.7		2050	36.9
2050	97.7		2050	36.9
2050	97.7		2050	36.9
2050	97.7		2050	36.9
2050	97.7		2050	36.9
2050	97.7		2050	36.9
2050	97.7		2050	37
2050	97.8		2050	37
2050	97.8		2050	37
2050	97.8		2050	37
2050	97.8		2050	37
2050	97.8		2050	37
2050	97.8		2050	37
2050	97.8		2050	36.9
2040	97.8		2040	36.9
2040	97.8		2040	36.9
2040	97.8		2040	37
2040	97.8		2040	37
2040	97.8		2040	37
2040	97.8		2040	37
2040	97.8		2040	37
2040	97.8		2040	37
2040	97.8		2040	37
2040	97.8		2040	37
2040	97.8		2040	37
2040	97.8		2040	37
2040	97.8		2040	37
2040	97.8		2040	37
2040	97.8		2040	37
2040	97.8		2040	37
2040	97.8		2040	37
2040	97.8		2040	37
2040	97.8		2040	37
2040	97.9		2040	37.1
2040	97.9		2040	37.1
2030	97.9		2030	37.1
2030	97.9		2030	37.1
2030	97.9		2030	37.1
2030	97.9		2030	37.1
2030	97.9		2030	37.1
2030	97.9		2030	37.1
2030	97.9		2030	37.1
2030	97.9		2030	37.1
2030	97.9		2030	37.1
2030	97.9		2030	37.1
2030	97.9		2030	37
2030	97.9		2030	37
2030	97.8		2030	37
2030	97.9		2030	37
2030	97.9		2030	37
2030	97.9		2030	37
2030	97.9		2030	37
2030	97.9		2030	37.1
2030	97.9		2030	37.1
2030	97.9		2030	37.1
2020	97.9		2020	37.1
2020	98		2020	37.1
2020	98		2020	37.1
2020	98		2020	37.1
2020	98		2020	37.1
2020	98		2020	37.1
2020	98		2020	37.1
2020	98		2020	37.1
2020	98		2020	37.1
2020	98		2020	37.1
2020	98		2020	37.1
2020	98		2020	37.1
2020	98		2020	37.1
2020	98		2020	37.1
2020	98		2020	37.1
2020	98		2020	37.1
2020	98		2020	37.1
2020	98		2020	37.1
2020	98		2020	37.1
2020	98		2020	37.1
2020	98		2020	37.1
2010	98		2010	37.1
2010	98		2010	37.1
2010	98		2010	37.1
2010	98		2010	37.1
2010	98		2010	37.1
2010	98		2010	37.1
2010	98.1		2010	37.1
2010	98.1		2010	37.2
2010	98.1		2010	37.2
2010	98.1		2010	37.2
2010	98.1		2010	37.2
2010	98.1		2010	37.2
2010	98.1		2010	37.2
2010	98.1		2010	37.2
2010	98.1		2010	37.2
2010	98		2010	37.1
2010	98		2010	37.1
2010	98		2010	37.1
2010	98		2010	37.1
2010	98		2010	37.1
2010	98		2010	37.1
2000	98		2000	37.1
2000	98		2000	37.1
2000	98		2000	37.1
2000	98		2000	37.1
2000	98.1		2000	37.1
2000	98.1		2000	37.1
2000	98.1		2000	37.1
2000	98.1		2000	37.1
2000	98.1		2000	37.1
2000	98.1		2000	37.1
2000	98.1		2000	37
2000	98		2000	37
2000	98		2000	37
2000	98		2000	37.1
2000	98		2000	37.1
2000	98		2000	37.1
2000	98		2000	37.1
2000	98		2000	37.1
2000	98		2000	37.1
2000	98		2000	37.1
1990	98		1990	37.1
1990	98		1990	37
1990	98		1990	37
1990	98		1990	37
1990	98		1990	37
1990	98		1990	37
1990	98		1990	37
1990	98		1990	37
1990	98.1		1990	37
1990	98.1		1990	37
1990	98.1		1990	37
1990	98.1		1990	37
1990	98.1		1990	37
1990	98.1		1990	37
1990	98.1		1990	37
1990	98.1		1990	37
1990	98.1		1990	37
1990	98.1		1990	37
1990	98.1		1990	37
1990	98.1		1990	37
1990	98.1		1990	37
1980	98.1		1980	37
1980	98.1		1980	37
1980	98.1		1980	37
1980	98.1		1980	37
1980	98.1		1980	37
1980	98.1		1980	37
1980	98.1		1980	37
1980	98.2		1980	37
1980	98.2		1980	37
1980	98.1		1980	37
1980	98.1		1980	37
1980	98.1		1980	37
1980	98.1		1980	37
1980	98.1		1980	37
1980	98.1		1980	37
1980	98.1		1980	37
1980	98.1		1980	37
1980	98.1		1980	37
1980	98.1		1980	37
1980	98.1		1980	37
1980	98.2		1980	37
1970	98.2		1970	37
1970	98.2		1970	37
1970	98.2		1970	37
1970	98.2		1970	37
1970	98.2		1970	37
1970	98.2		1970	37
1970	98.2		1970	37
1970	98.2		1970	37
1970	98.2		1970	37
1970	98.2		1970	37
1970	98.2		1970	37
1970	98.2		1970	37
1970	98.2		1970	37
1970	98.2		1970	37
1970	98.2		1970	37
1970	98.2		1970	37
1970	98.2		1970	37
1970	98.2		1970	37
1970	98.2		1970	37
1970	98.2		1970	37
1970	98.2		1970	37
1960	98.2		1960	37
1960	98.2		1960	36.9
1960	98.2		1960	36.9
1960	98.2		1960	36.9
1960	98.2		1960	36.9
1960	98.2		1960	36.9
1960	98.2		1960	36.9
1960	98.2		1960	36.9
1960	98.2		1960	36.9
1960	98.2		1960	36.9
1960	98.3		1960	36.9
1960	98.3		1960	37
1960	98.3		1960	37
1960	98.3		1960	37
1960	98.3		1960	37
1960	98.3		1960	37
1960	98.3		1960	36.9
1960	98.2		1960	36.9
1960	98.2		1960	36.9
1960	98.2		1960	36.9
1950	98.2		1950	36.9
1950	98.2		1950	36.9
1950	98.2		1950	36.9
1950	98.2		1950	36.9
1950	98.2		1950	36.9
1950	98.2		1950	36.9
1950	98.2		1950	36.9
1950	98.3		1950	36.9
1950	98.3		1950	36.9
1950	98.3		1950	36.9
1950	98.3		1950	36.9
1950	98.3		1950	36.9
1950	98.3		1950	36.9
1950	98.3		1950	36.9
1950	98.3		1950	36.9
1950	98.2		1950	36.9
1950	98.2		1950	36.9
1950	98.2		1950	36.9
1950	98.2		1950	36.9
1950	98.2		1950	36.8
1950	98.2		1950	36.8
1940	98.2		1940	36.8
1940	98.2		1940	36.8
1940	98.2		1940	36.8
1940	98.2		1940	36.8
1940	98.3		1940	36.8
1940	98.3		1940	36.8
1940	98.3		1940	36.8
1940	98.3		1940	36.9
1940	98.3		1940	36.9
1940	98.3		1940	36.9
1940	98.3		1940	36.9
1940	98.3		1940	36.9
1940	98.3		1940	36.9
1940	98.3		1940	36.9
1940	98.3		1940	36.9
1940	98.3		1940	36.9
1940	98.3		1940	36.9
1940	98.3		1940	36.9
1940	98.3		1940	36.9
1940	98.3		1940	36.9
1940	98.3		1940	36.8
1930	98.3		1930	36.8
1930	98.3		1930	36.8
1930	98.3		1930	36.8
1930	98.3		1930	36.8
1930	98.3		1930	36.8
1930	98.3		1930	36.8
1930	98.3		1930	36.8
1930	98.3		1930	36.8
1930	98.3		1930	36.8
1930	98.3		1930	36.8
1930	98.4		1930	36.8
1930	98.4		1930	36.8
1930	98.4		1930	36.8
1930	98.4		1930	36.9
1930	98.4		1930	36.9
1930	98.4		1930	36.9
1930	98.4		1930	36.9
1930	98.4		1930	36.9
1930	98.4		1930	36.9
1930	98.4		1930	36.9
1930	98.4		1930	36.9
1920	98.4		1920	36.9
1920	98.4		1920	36.9
1920	98.4		1920	36.9
1920	98.4		1920	36.9
1920	98.4		1920	36.8
1920	98.4		1920	36.8
1920	98.4		1920	36.8
1920	98.4		1920	36.8
1920	98.4		1920	36.8
1920	98.4		1920	36.8
1920	98.4		1920	36.8
1920	98.4		1920	36.8
1920	98.4		1920	36.8
1920	98.4		1920	36.8
1920	98.4		1920	36.8
1920	98.4		1920	36.8
1920	98.4		1920	36.8
1920	98.5		1920	36.8
1920	98.5		1920	36.8
1920	98.5		1920	36.8
1910	98.5		1910	36.8
1910	98.4		1910	36.8
1910	98.4		1910	36.7
1910	98.4		1910	36.7
1910	98.4		1910	36.7
1910	98.4		1910	36.7
1910	98.4		1910	36.7
1910	98.4		1910	36.7
1910	98.4		1910	36.7
1910	98.4		1910	36.7
1910	98.4		1910	36.7
1910	98.4		1910	36.7
1910	98.4		1910	36.6
1910	98.4		1910	36.6
1910	98.4		1910	36.6
1910	98.4		1910	36.6
1910	98.4		1910	36.6
1910	98.4		1910	36.6
1910	98.4		1910	36.6
1910	98.4		1910	36.6
1910	98.4		1910	36.6
1900	98.4		1900	36.7
1900	98.4		1900	36.7
1900	98.4		1900	36.6
1900	98.4		1900	36.6
1900	98.4		1900	36.6
1900	98.4		1900	36.6
1900	98.4		1900	36.6
1900	98.4		1900	36.6
1900	98.4		1900	36.6
1900	98.4		1900	36.6
1900	98.4		1900	36.6
1900	98.4		1900	36.6
1900	98.5		1900	36.6
1900	98.5		1900	36.6
1900	98.5		1900	36.6
1900	98.5		1900	36.6
1900	98.5		1900	36.6
1900	98.5		1900	36.6
1900	98.5		1900	36.6
1900	98.5		1900	36.6
1900	98.5		1900	36.6
1890	98.4		1890	36.6
1890	98.4		1890	36.6
1890	98.4		1890	36.6
1890	98.4		1890	36.5
1890	98.4		1890	36.5
1890	98.4		1890	36.5
1890	98.4		1890	36.5
1890	98.4		1890	36.5
1890	98.4		1890	36.5
1890	98.4		1890	36.5
1890	98.4		1890	36.5
1890	98.4		1890	36.5
1890	98.4		1890	36.5
1890	98.4		1890	36.5
1890	98.4		1890	36.5
1890	98.4		1890	36.5
1890	98.4		1890	36.5
1890	98.5		1890	36.5
1890	98.5		1890	36.5
1890	98.5		1890	36.5
1890	98.5		1890	36.5
1880	98.5		1880	36.5
1880	98.5		1880	36.5
1880	98.5		1880	36.4
1880	98.5		1880	36.4
1880	98.5		1880	36.4
1880	98.5		1880	36.4
1880	98.5		1880	36.4
1880	98.5		1880	36.4
1880	98.5		1880	36.4
1880	98.5		1880	36.4
1880	98.5		1880	36.4
1880	98.5		1880	36.4
1880	98.5		1880	36.4
1880	98.5		1880	36.4
1880	98.5		1880	36.4
1880	98.5		1880	36.4
1880	98.5		1880	36.4
1880	98.5		1880	36.4
1880	98.5		1880	36.4
1880	98.5		1880	36.4
1870	98.5		1870	36.4
1870	98.5		1870	36.3
1870	98.5		1870	36.3
1870	98.5		1870	36.3
1870	98.5		1870	36.3
1870	98.5		1870	36.3
1870	98.5		1870	36.3
1870	98.5		1870	36.3
1870	98.5		1870	36.3
1870	98.5		1870	36.3
1870	98.5		1870	36.3
1870	98.5		1870	36.3
1870	98.4		1870	36.3
1870	98.4		1870	36.3
1870	98.4		1870	36.3
1870	98.5		1870	36.3
1870	98.5		1870	36.3
1870	98.5		1870	36.4
1870	98.5		1870	36.4
1870	98.5		1870	36.4
1870	98.5		1870	36.3
1860	98.5		1860	36.3
1860	98.5		1860	36.3
1860	98.5		1860	36.3
1860	98.5		1860	36.3
1860	98.5		1860	36.3
1860	98.5		1860	36.3
1860	98.5		1860	36.3
1860	98.6		1860	36.2
1860	98.6		1860	36.2
1860	98.6		1860	36.2
1860	98.6		1860	36.2
1860	98.5		1860	36.2
1860	98.5		1860	36.2
1860	98.5		1860	36.2
1860	98.5		1860	36.2
1860	98.5		1860	36.2
1860	98.5		1860	36.2
1860	98.5		1860	36.2
1860	98.5		1860	36.2
1860	98.6		1860	36.2
1860	98.6		1860	36.2
1850	98.6		1850	36.2
1850	98.6		1850	36.2
1850	98.6		1850	36.2
1850	98.6		1850	36.2
1850	98.6		1850	36.1
1850	98.6		1850	36.1
1850	98.6		1850	36.1
1850	98.6		1850	36.1
1850	98.6		1850	36.1
1850	98.6		1850	36.1
1850	98.6		1850	36.1
1850	98.6		1850	36.1
1850	98.5		1850	36.1
1850	98.5		1850	36.1
1850	98.5		1850	36.1
1850	98.5		1850	36.1
1850	98.5		1850	36.1
1850	98.5		1850	36
1850	98.5		1850	36
1850	98.5		1850	36
1850	98.5		1850	36
1840	98.5		1840	36
1840	98.5		1840	36
1840	98.5		1840	36
1840	98.5		1840	36
1840	98.6		1840	36
1840	98.6		1840	36
[truncated: 2,370 more rows]

## Sheet: Supplementary Fig. 3
Supplementary Fig. 3
	0.01 mol/L pH-responsive molecular			0.005 mol/L pH-responsive molecular			0.001 mol/L pH-responsive molecular			0.0005 mol/L pH-responsive molecular
pH	Viscosity (mPa·s)		pH	Viscosity (mPa·s)		pH	Viscosity (mPa·s)		pH	Viscosity (mPa·s)
10	0.000518796		10	0.000642588		10	0.000450667		10	0.000409104
9	0.00066812		9	0.00072258		9	0.000424609		9	0.00037768
8	0.00147		8	0.000792942		8	0.00107		8	0.000884523
7	0.00509		7	0.000922806		7	0.000983263		7	0.00116
6	0.14972		6	0.00126		6	0.000880019		6	0.000935921
5	0.17317		5	0.00148		5	0.000729068		5	0.000960371

## Sheet: Supplementary Fig. 4
Supplementary Fig. 4a			Supplementary Fig. 4b			Supplementary Fig. 4c			Supplementary Fig. 4d			Supplementary Fig. 4e			Supplementary Fig. 4f
Time (s)	Fluorescence intensity (arb. units)		Time (s)	Fluorescence intensity (arb. units)		Time (s)	Fluorescence intensity (arb. units)		Time (s)	Fluorescence intensity (arb. units)		Time (s)	Fluorescence intensity (arb. units)		Time (s)	Fluorescence intensity (arb. units)
0	0		0	0		0	0		0	0		0	0		0	0
30	0.38065		30	0.3744		30	0.36753		30	0.38129		30	0.39035		30	0.36877
60	0.51143		60	0.44612		60	0.51868		60	0.45091		60	0.51251		60	0.46204
90	0.55491		90	0.49696		90	0.57056		90	0.49583		90	0.57447		90	0.50914
120	0.61076		120	0.53715		120	0.63372		120	0.53916		120	0.61957		120	0.55744
150	0.59497		150	0.55634		150	0.63876		150	0.55648		150	0.60434		150	0.55032
180	0.64075		180	0.58231		180	0.58967		180	0.55287		180	0.61247		180	0.56624
210	0.59682		210	0.5998		210	0.57169		210	0.5875		210	0.60843		210	0.56152
240	0.60295		240	0.58243		240	0.64963		240	0.55789		240	0.64283		240	0.59305
270	0.6247		270	0.58885		270	0.59446		270	0.58778		270	0.59364		270	0.61473
300	0.63112		300	0.60135		300	0.62338		300	0.58973		300	0.61738		300	0.61139
330	0.59382		330	0.55994		330	0.64048		330	0.5932		330	0.59816		330	0.57877
360	0.59978		360	0.58626		360	0.59467		360	0.5731		360	0.64083		360	0.56609
390	0.64598		390	0.57311		390	0.58241		390	0.61268		390	0.63234		390	0.60175
420	0.60159		420	0.59134		420	0.63603		420	0.62713		420	0.63536		420	0.60715
Supplementary Fig. 4g			Supplementary Fig. 4h			Supplementary Fig. 4i			Supplementary Fig. 4j			Supplementary Fig. 4k
Time (s)	Fluorescence intensity (arb. units)		Time (s)	Fluorescence intensity (arb. units)		Time (s)	Fluorescence intensity (arb. units)		Time (s)	Fluorescence intensity (arb. units)		Time (s)	Fluorescence intensity (arb. units)
0	0		0	0		0	0		0	0		0	0
30	0.39429		30	0.33488		30	0.4072		30	0.36437		30	0.40833
60	0.53153		60	0.515		60	0.50763		60	0.45433		60	0.52118
120	0.5933		90	0.526		90	0.61453		90	0.51993		90	0.6379
150	0.5937		120	0.52573		120	0.6335		120	0.59161		120	0.6053
180	0.62215		150	0.5377		150	0.61761		150	0.5945		150	0.60448
210	0.63478		180	0.56027		180	0.6519		180	0.58662		180	0.64243
240	0.63773		210	0.58916		210	0.61519		210	0.59973		210	0.61646
270	0.63867		240	0.59778		240	0.6465		240	0.60954		240	0.65804
300	0.63402		270	0.57866		270	0.63405		270	0.58725		270	0.65207
330	0.62751		300	0.57112		300	0.67143		300	0.59237		300	0.60625
360	0.61815		330	0.61167		330	0.60112		330	0.6121		330	0.61465
390	0.63878		360	0.62379		360	0.62711		360	0.58593		360	0.68182
420	0.62456		390	0.59684		390	0.62259		390	0.57829		390	0.64259
450	0.6248		420	0.61066		420	0.6352		420	0.59493		420	0.66542

## Sheet: Supplementary Fig. 7
Supplementary Fig. 7
Sucrose concentration (mM)	Absorbance
1.5625	0.0627
3.125	0.1876
6.25	0.402
12.5	0.7841
25	1.6751
50	2.936

## Sheet: Supplementary Fig. 9
Supplementary Fig. 9
	Population density (×106/mL)
Time (min)	Sample 1	Sample 2	Sample 3	mean	SD
0	4.51	4.34	4.22	4.35667	0.14572
960	4.55	4.54	4.26	4.45	0.16462

## Sheet: Supplementary Fig. 10
Supplementary Fig. 10b												Supplementary Fig. 10c			Supplementary Fig. 10d (blue plot)
50 mM sucrose (black curve)			100 mM sucrose (blue curve)			150 mM sucrose (orange curve)			250 mM sucrose (red curve)			200 mM sucrose (purple curve)			Sucrose concentration (mM)	t0 (min)
Time (min)	pH		Time (min)	pH		Time (min)	pH		Time (min)	pH		Time (min)	pH		50	206
0	7.22		0	7.24		0	7.25		0	7.2		0	7.22		100	175
1	7.21		1	7.23		1	7.24		1	7.19		1	7.19		150	143
2	7.21		2	7.23		2	7.23		2	7.18		2	7.17		200	125
3	7.2		3	7.22		3	7.22		3	7.17		3	7.16		250	107
4	7.2		4	7.22		4	7.21		4	7.16		4	7.15
5	7.19		5	7.21		5	7.2		5	7.15		5	7.14
6	7.19		6	7.21		6	7.19		6	7.13		6	7.13		Supplementary Fig. 10d (pink plot)
7	7.18		7	7.2		7	7.18		7	7.12		7	7.12			Steady median pH
8	7.18		8	7.2		8	7.17		8	7.11		8	7.11		Sucrose concentration (mM)	Sample 1	Sample 2	Sample 3	Sample 4	Sample 5	Sample 6	Sample 7	Sample 8	Sample 9	Sample 10	mean	SD
9	7.17		9	7.19		9	7.16		9	7.1		9	7.1		50	6.955	6.955	6.955	6.955	6.96	6.965	6.965	6.965	6.965	6.965	6.9605	0.00497
10	7.17		10	7.19		10	7.15		10	7.08		10	7.09		100	6.845	6.84	6.85	6.86	6.865	6.87	6.875	6.88	6.88	6.87	6.8635	0.01435
11	7.16		11	7.18		11	7.14		11	7.07		11	7.07		150	6.78	6.78	6.775	6.775	6.775	6.775	6.785	6.78	6.775	6.78	6.778	0.0035
12	7.16		12	7.18		12	7.13		12	7.06		12	7.06		200	6.695	6.695	6.695	6.7	6.705	6.705	6.705	6.705	6.71	6.715	6.703	0.00675
13	7.15		13	7.17		13	7.12		13	7.05		13	7.05		250	6.62	6.615	6.615	6.615	6.615	6.625	6.615	6.615	6.615	6.615	6.6165	0.00337
14	7.15		14	7.17		14	7.11		14	7.05		14	7.04
15	7.15		15	7.16		15	7.1		15	7.04		15	7.03
16	7.14		16	7.16		16	7.09		16	7.03		16	7.02
17	7.14		17	7.15		17	7.08		17	7.03		17	7.01		Supplementary Fig. 10e (green plot)
18	7.14		18	7.15		18	7.07		18	7.02		18	7.01			Amplitude (A)
19	7.13		19	7.14		19	7.06		19	7.01		19	7		Sucrose concentration (mM)	Sample 1	Sample 2	Sample 3	Sample 4	Sample 5	Sample 6	Sample 7	Sample 8	Sample 9	Sample 10	mean	SD
20	7.13		20	7.14		20	7.06		20	7		20	7		50	0.05	0.05	0.05	0.05	0.04	0.05	0.05	0.05	0.05	0.05	0.049	0.00316
21	7.13		21	7.13		21	7.05		21	6.99		21	6.99		100	0.11	0.1	0.08	0.1	0.09	0.1	0.09	0.1	0.1	0.08	0.095	0.00972
22	7.12		22	7.13		22	7.05		22	6.98		22	6.99		150	0.1	0.1	0.11	0.11	0.11	0.11	0.09	0.08	0.09	0.1	0.1	0.01054
23	7.12		23	7.13		23	7.04		23	6.97		23	6.98		200	0.11	0.11	0.11	0.12	0.11	0.11	0.11	0.11	0.1	0.11	0.11	0.00471
24	7.12		24	7.12		24	7.04		24	6.97		24	6.98		250	0.14	0.13	0.13	0.13	0.13	0.15	0.17	0.17	0.17	0.17	0.149	0.01912
25	7.12		25	7.12		25	7.03		25	6.96		25	6.97
26	7.11		26	7.11		26	7.03		26	6.96		26	6.97
27	7.11		27	7.11		27	7.02		27	6.95		27	6.96		Supplementary Fig. 10e (purple plot)
28	7.11		28	7.11		28	7.02		28	6.94		28	6.95			Period of oscillation (T) (min)
29	7.11		29	7.1		29	7.01		29	6.93		29	6.95		Sucrose concentration (mM)	T1	T2	T3	T4	T5	mean	SD
30	7.1		30	7.1		30	7.01		30	6.92		30	6.94		50	123	123	127	127	133	126.6	4.09878
31	7.1		31	7.1		31	7		31	6.91		31	6.94		100	108	116	117	127	135	120.6	10.5024
32	7.1		32	7.09		32	7		32	6.9		32	6.93		150	85	93	94	103	109	96.8	9.33809
33	7.1		33	7.09		33	6.99		33	6.9		33	6.92		200	78	81	82	88	99	85.6	8.32466
34	7.1		34	7.09		34	6.99		34	6.89		34	6.92		250	67	76	81	90	111	85	16.7481
35	7.1		35	7.08		35	6.98		35	6.89		35	6.91
36	7.1		36	7.08		36	6.98		36	6.88		36	6.91
37	7.09		37	7.08		37	6.97		37	6.88		37	6.91
38	7.09		38	7.07		38	6.97		38	6.87		38	6.9
39	7.09		39	7.07		39	6.96		39	6.87		39	6.9
40	7.09		40	7.07		40	6.96		40	6.86		40	6.89
41	7.09		41	7.06		41	6.95		41	6.86		41	6.89
42	7.09		42	7.06		42	6.95		42	6.85		42	6.88
43	7.09		43	7.06		43	6.94		43	6.84		43	6.88
44	7.09		44	7.06		44	6.94		44	6.84		44	6.88
45	7.09		45	7.05		45	6.93		45	6.83		45	6.87
46	7.08		46	7.05		46	6.93		46	6.83		46	6.87
47	7.08		47	7.05		47	6.93		47	6.82		47	6.86
48	7.08		48	7.04		48	6.93		48	6.82		48	6.86
49	7.08		49	7.04		49	6.93		49	6.81		49	6.85
50	7.08		50	7.04		50	6.92		50	6.81		50	6.85
51	7.08		51	7.03		51	6.92		51	6.8		51	6.84
52	7.08		52	7.03		52	6.92		52	6.8		52	6.84
53	7.07		53	7.03		53	6.92		53	6.8		53	6.84
54	7.07		54	7.03		54	6.91		54	6.79		54	6.83
55	7.07		55	7.03		55	6.91		55	6.79		55	6.83
56	7.07		56	7.02		56	6.91		56	6.79		56	6.83
57	7.07		57	7.02		57	6.91		57	6.78		57	6.82
58	7.07		58	7.02		58	6.9		58	6.78		58	6.82
59	7.07		59	7.02		59	6.9		59	6.78		59	6.82
60	7.07		60	7.01		60	6.9		60	6.78		60	6.82
61	7.07		61	7.01		61	6.9		61	6.77		61	6.81
62	7.07		62	7.01		62	6.89		62	6.77		62	6.81
63	7.07		63	7.01		63	6.89		63	6.76		63	6.81
64	7.07		64	7		64	6.89		64	6.75		64	6.8
65	7.06		65	7		65	6.89		65	6.74		65	6.8
66	7.06		66	7		66	6.88		66	6.73		66	6.8
67	7.06		67	7		67	6.88		67	6.73		67	6.8
68	7.06		68	6.99		68	6.88		68	6.72		68	6.79
69	7.06		69	6.99		69	6.88		69	6.71		69	6.79
70	7.06		70	6.99		70	6.87		70	6.7		70	6.79
71	7.06		71	6.98		71	6.87		71	6.69		71	6.78
72	7.05		72	6.98		72	6.87		72	6.68		72	6.78
73	7.05		73	6.98		73	6.87		73	6.67		73	6.78
74	7.05		74	6.98		74	6.87		74	6.67		74	6.77
75	7.05		75	6.97		75	6.87		75	6.66		75	6.77
76	7.05		76	6.97		76	6.87		76	6.66		76	6.77
77	7.05		77	6.96		77	6.87		77	6.65		77	6.76
78	7.05		78	6.96		78	6.86		78	6.65		78	6.76
79	7.05		79	6.96		79	6.86		79	6.64		79	6.76
80	7.05		80	6.96		80	6.86		80	6.64		80	6.75
81	7.04		81	6.96		81	6.86		81	6.63		81	6.75
82	7.04		82	6.96		82	6.86		82	6.63		82	6.75
83	7.04		83	6.95		83	6.85		83	6.62		83	6.75
84	7.04		84	6.95		84	6.85		84	6.62		84	6.75
85	7.04		85	6.95		85	6.85		85	6.61		85	6.75
86	7.04		86	6.95		86	6.85		86	6.61		86	6.74
87	7.04		87	6.95		87	6.85		87	6.6		87	6.74
88	7.03		88	6.94		88	6.84		88	6.6		88	6.74
89	7.03		89	6.94		89	6.84		89	6.59		89	6.74
90	7.03		90	6.94		90	6.84		90	6.59		90	6.73
91	7.03		91	6.94		91	6.84		91	6.58		91	6.73
92	7.03		92	6.94		92	6.83		92	6.58		92	6.73
93	7.03		93	6.93		93	6.83		93	6.57		93	6.73
94	7.03		94	6.93		94	6.83		94	6.57		94	6.72
95	7.03		95	6.93		95	6.83		95	6.57		95	6.72
96	7.03		96	6.93		96	6.82		96	6.56		96	6.72
97	7.03		97	6.93		97	6.82		97	6.56		97	6.71
98	7.03		98	6.93		98	6.82		98	6.55		98	6.71
99	7.03		99	6.92		99	6.82		99	6.55		99	6.71
100	7.03		100	6.92		100	6.82		100	6.54		100	6.7
101	7.03		101	6.92		101	6.81		101	6.54		101	6.7
102	7.02		102	6.92		102	6.81		102	6.54		102	6.7
103	7.02		103	6.92		103	6.81		103	6.54		103	6.69
104	7.02		104	6.92		104	6.81		104	6.53		104	6.69
105	7.02		105	6.92		105	6.81		105	6.53		105	6.69
106	7.02		106	6.92		106	6.8		106	6.53		106	6.69
107	7.02		107	6.92		107	6.8		107	6.53		107	6.68
108	7.02		108	6.91		108	6.79		108	6.53		108	6.68
109	7.02		109	6.91		109	6.79		109	6.53		109	6.67
110	7.01		110	6.91		110	6.79		110	6.53		110	6.67
111	7.01		111	6.91		111	6.79		111	6.53		111	6.66
112	7.01		112	6.91		112	6.79		112	6.53		112	6.66
113	7.01		113	6.91		113	6.78		113	6.54		113	6.65
114	7.01		114	6.91		114	6.78		114	6.54		114	6.65
115	7.01		115	6.9		115	6.77		115	6.54		115	6.65
116	7.01		116	6.9		116	6.76		116	6.55		116	6.64
117	7.01		117	6.9		117	6.75		117	6.55		117	6.64
118	7		118	6.9		118	6.75		118	6.55		118	6.64
119	7		119	6.9		119	6.74		119	6.56		119	6.64
120	7		120	6.9		120	6.74		120	6.56		120	6.63
121	7		121	6.89		121	6.74		121	6.57		121	6.63
122	7		122	6.89		122	6.74		122	6.57		122	6.63
123	7		123	6.89		123	6.74		123	6.58		123	6.63
124	7		124	6.89		124	6.74		124	6.58		124	6.63
125	7		125	6.89		125	6.73		125	6.59		125	6.64
126	6.99		126	6.89		126	6.73		126	6.59		126	6.64
127	6.99		127	6.88		127	6.73		127	6.59		127	6.64
128	6.99		128	6.88		128	6.72		128	6.59		128	6.64
129	6.99		129	6.88		129	6.72		129	6.6		129	6.65
130	6.99		130	6.88		130	6.72		130	6.6		130	6.65
131	6.99		131	6.88		131	6.72		131	6.6		131	6.66
132	6.99		132	6.88		132	6.72		132	6.61		132	6.66
133	6.99		133	6.88		133	6.72		133	6.61		133	6.67
134	6.99		134	6.88		134	6.72		134	6.62		134	6.67
135	6.98		135	6.87		135	6.72		135	6.62		135	6.67
136	6.98		136	6.87		136	6.71		136	6.63		136	6.68
137	6.98		137	6.87		137	6.71		137	6.63		137	6.68
138	6.98		138	6.87		138	6.71		138	6.63		138	6.68
139	6.98		139	6.87		139	6.71		139	6.64		139	6.69
140	6.98		140	6.87		140	6.71		140	6.64		140	6.69
141	6.98		141	6.87		141	6.71		141	6.65		141	6.69
142	6.97		142	6.87		142	6.7		142	6.65		142	6.7
143	6.97		143	6.87		143	6.7		143	6.65		143	6.7
144	6.97		144	6.87		144	6.7		144	6.66		144	6.7
145	6.97		145	6.86		145	6.7		145	6.66		145	6.71
146	6.97		146	6.86		146	6.71		146	6.66		146	6.71
147	6.97		147	6.85		147	6.71		147	6.67		147	6.71
148	6.97		148	6.85		148	6.71		148	6.67		148	6.72
149	6.97		149	6.85		149	6.71		149	6.67		149	6.72
150	6.96		150	6.85		150	6.71		150	6.68		150	6.72
151	6.96		151	6.85		151	6.72		151	6.68		151	6.72
152	6.96		152	6.85		152	6.72		152	6.68		152	6.73
153	6.96		153	6.85		153	6.72		153	6.69		153	6.73
154	6.96		154	6.84		154	6.73		154	6.69		154	6.74
155	6.96		155	6.84		155	6.73		155	6.69		155	6.74
156	6.96		156	6.84		156	6.73		156	6.68		156	6.74
157	6.96		157	6.84		157	6.73		157	6.68		157	6.74
158	6.96		158	6.84		158	6.73		158	6.67		158	6.75
159	6.96		159	6.84		159	6.74		159	6.67		159	6.75
160	6.96		160	6.84		160	6.74		160	6.66		160	6.75
161	6.95		161	6.83		161	6.75		161	6.66		161	6.75
162	6.95		162	6.83		162	6.75		162	6.65		162	6.75
163	6.95		163	6.83		163	6.75		163	6.64		163	6.74
164	6.95		164	6.82		164	6.76		164	6.64		164	6.74
165	6.95		165	6.82		165	6.76		165	6.63		165	6.74
166	6.95		166	6.82		166	6.77		166	6.63		166	6.74
167	6.95		167	6.82		167	6.77		167	6.62		167	6.73
168	6.95		168	6.81		168	6.77		168	6.62		168	6.73
169	6.95		169	6.81		169	6.78		169	6.61		169	6.73
170	6.95		170	6.81		170	6.78		170	6.61		170	6.72
171	6.95		171	6.8		171	6.79		171	6.6		171	6.72
172	6.95		172	6.8		172	6.79		172	6.6		172	6.72
173	6.95		173	6.8		173	6.79		173	6.59		173	6.72
174	6.95		174	6.8		174	6.8		174	6.59		174	6.71
175	6.94		175	6.8		175	6.8		175	6.59		175	6.71
176	6.94		176	6.8		176	6.8		176	6.59		176	6.71
177	6.94		177	6.81		177	6.8		177	6.59		177	6.7
178	6.94		178	6.81		178	6.81		178	6.58		178	6.7
179	6.94		179	6.81		179	6.81		179	6.58		179	6.7
180	6.94		180	6.81		180	6.81		180	6.57		180	6.69
181	6.94		181	6.82		181	6.82		181	6.57		181	6.69
182	6.94		182	6.82		182	6.82		182	6.57		182	6.69
183	6.94		183	6.82		183	6.82		183	6.56		183	6.68
184	6.94		184	6.82		184	6.82		184	6.56		184	6.68
185	6.94		185	6.82		185	6.82		185	6.56		185	6.68
186	6.94		186	6.83		186	6.83		186	6.56		186	6.67
187	6.94		187	6.83		187	6.83		187	6.55		187	6.67
188	6.94		188	6.83		188	6.83		188	6.55		188	6.67
189	6.93		189	6.83		189	6.83		189	6.55		189	6.67
190	6.93		190	6.83		190	6.82		190	6.55		190	6.66
191	6.93		191	6.83		191	6.82		191	6.56		191	6.66
192	6.93		192	6.83		192	6.82		192	6.56		192	6.66
193	6.93		193	6.83		193	6.82		193	6.56		193	6.66
194	6.93		194	6.83		194	6.81		194	6.57		194	6.65
195	6.93		195	6.84		195	6.81		195	6.57		195	6.65
196	6.93		196	6.84		196	6.81		196	6.57		196	6.65
197	6.93		197	6.84		197	6.81		197	6.58		197	6.65
198	6.93		198	6.84		198	6.81		198	6.58		198	6.64
199	6.93		199	6.84		199	6.81		199	6.58		199	6.64
200	6.93		200	6.85		200	6.8		200	6.59		200	6.64
201	6.92		201	6.85		201	6.8		201	6.59		201	6.64
202	6.92		202	6.85		202	6.8		202	6.6		202	6.64
203	6.92		203	6.85		203	6.79		203	6.6		203	6.65
204	6.92		204	6.86		204	6.79		204	6.61		204	6.65
205	6.92		205	6.86		205	6.79		205	6.61		205	6.65
206	6.92		206	6.86		206	6.78		206	6.62		206	6.65
207	6.92		207	6.86		207	6.78		207	6.62		207	6.66
208	6.92		208	6.86		208	6.78		208	6.63		208	6.66
209	6.92		209	6.86		209	6.78		209	6.63		209	6.66
210	6.92		210	6.87		210	6.78		210	6.63		210	6.67
211	6.92		211	6.87		211	6.77		211	6.64		211	6.67
212	6.92		212	6.87		212	6.77		212	6.64		212	6.67
213	6.93		213	6.87		213	6.77		213	6.65		213	6.68
214	6.93		214	6.87		214	6.76		214	6.65		214	6.68
215	6.93		215	6.87		215	6.76		215	6.66		215	6.68
216	6.93		216	6.87		216	6.75		216	6.66		216	6.68
217	6.93		217	6.88		217	6.75		217	6.67		217	6.69
218	6.93		218	6.88		218	6.75		218	6.67		218	6.69
219	6.93		219	6.88		219	6.75		219	6.68		219	6.69
220	6.93		220	6.88		220	6.75		220	6.68		220	6.69
221	6.93		221	6.88		221	6.75		221	6.68		221	6.7
222	6.93		222	6.88		222	6.74		222	6.68		222	6.7
223	6.93		223	6.88		223	6.74		223	6.68		223	6.7
224	6.93		224	6.88		224	6.74		224	6.67		224	6.7
225	6.94		225	6.89		225	6.74		225	6.67		225	6.71
226	6.94		226	6.89		226	6.74		226	6.67		226	6.71
227	6.94		227	6.89		227	6.73		227	6.67		227	6.71
228	6.94		228	6.89		228	6.73		228	6.66		228	6.72
229	6.94		229	6.89		229	6.73		229	6.66		229	6.72
230	6.94		230	6.89		230	6.73		230	6.66		230	6.72
231	6.94		231	6.89		231	6.73		231	6.66		231	6.73
232	6.94		232	6.89		232	6.73		232	6.65		232	6.73
233	6.94		233	6.9		233	6.73		233	6.65		233	6.73
234	6.94		234	6.9		234	6.73		234	6.64		234	6.74
235	6.95		235	6.9		235	6.74		235	6.64		235	6.74
236	6.95		236	6.9		236	6.74		236	6.63		236	6.74
237	6.95		237	6.9		237	6.74		237	6.63		237	6.75
238	6.95		238	6.9		238	6.74		238	6.62		238	6.75
239	6.95		239	6.9		239	6.75		239	6.62		239	6.75
240	6.95		240	6.9		240	6.75		240	6.61		240	6.75
241	6.95		241	6.9		241	6.76		241	6.61		241	6.74
242	6.95		242	6.89		242	6.76		242	6.6		242	6.74
243	6.95		243	6.89		243	6.76		243	6.6		243	6.74
244	6.95		244	6.88		244	6.77		244	6.59		244	6.73
245	6.96		245	6.88		245	6.77		245	6.59		245	6.73
246	6.96		246	6.88		246	6.77		246	6.58		246	6.73
247	6.96		247	6.87		247	6.78		247	6.58		247	6.72
248	6.96		248	6.87		248	6.78		248	6.58		248	6.72
249	6.96		249	6.87		249	6.79		249	6.57		249	6.72
250	6.96		250	6.87		250	6.79		250	6.57		250	6.71
251	6.96		251	6.87		251	6.79		251	6.57		251	6.71
252	6.96		252	6.87		252	6.79		252	6.56		252	6.71
253	6.96		253	6.87		253	6.79		253	6.56		253	6.7
254	6.96		254	6.87		254	6.79		254	6.55		254	6.7
255	6.96		255	6.87		255	6.8		255	6.55		255	6.7
256	6.96		256	6.86		256	6.8		256	6.55		256	6.7
257	6.97		257	6.86		257	6.8		257	6.55		257	6.69
258	6.97		258	6.85		258	6.81		258	6.55		258	6.69
259	6.97		259	6.85		259	6.81		259	6.55		259	6.69
260	6.97		260	6.84		260	6.81		260	6.55		260	6.68
261	6.97		261	6.84		261	6.81		261	6.56		261	6.68
262	6.97		262	6.83		262	6.82		262	6.56		262	6.68
263	6.97		263	6.83		263	6.82		263	6.56		263	6.68
264	6.97		264	6.82		264	6.82		264	6.56		264	6.67
265	6.97		265	6.82		265	6.82		265	6.57		265	6.67
266	6.97		266	6.81		266	6.82		266	6.57		266	6.67
267	6.97		267	6.81		267	6.82		267	6.57		267	6.67
268	6.97		268	6.81		268	6.83		268	6.58		268	6.66
269	6.97		269	6.8		269	6.83		269	6.58		269	6.66
270	6.97		270	6.8		270	6.83		270	6.58		270	6.66
271	6.98		271	6.8		271	6.83		271	6.59		271	6.66
272	6.98		272	6.8		272	6.83		272	6.59		272	6.65
273	6.98		273	6.8		273	6.83		273	6.59		273	6.65
274	6.98		274	6.79		274	6.83		274	6.6		274	6.65
275	6.98		275	6.79		275	6.83		275	6.6		275	6.65
276	6.98		276	6.79		276	6.83		276	6.61		276	6.64
277	6.98		277	6.79		277	6.83		277	6.61		277	6.64
278	6.98		278	6.79		278	6.82		278	6.61		278	6.64
279	6.98		279	6.79		279	6.82		279	6.62		279	6.64
280	6.98		280	6.79		280	6.82		280	6.62		280	6.64
281	6.98		281	6.8		281	6.82		281	6.63		281	6.64
282	6.98		282	6.8		282	6.81		282	6.63		282	6.65
283	6.98		283	6.8		283	6.81		283	6.63		283	6.65
284	6.98		284	6.8		284	6.81		284	6.64		284	6.65
285	6.97		285	6.81		285	6.81		285	6.64		285	6.65
286	6.97		286	6.81		286	6.8		286	6.64		286	6.66
287	6.97		287	6.81		287	6.8		287	6.65		287	6.66
288	6.97		288	6.81		288	6.8		288	6.65		288	6.66
289	6.97		289	6.81		289	6.8		289	6.65		289	6.66
290	6.97		290	6.81		290	6.79		290	6.66		290	6.66
291	6.97		291	6.81		291	6.79		291	6.66		291	6.67
292	6.97		292	6.82		292	6.79		292	6.66		292	6.67
293	6.97		293	6.82		293	6.79		293	6.66		293	6.67
294	6.97		294	6.82		294	6.79		294	6.66		294	6.68
295	6.97		295	6.82		295	6.79		295	6.67		295	6.68
296	6.97		296	6.83		296	6.79		296	6.67		296	6.68
297	6.97		297	6.83		297	6.79		297	6.67		297	6.69
298	6.97		298	6.83		298	6.78		298	6.67		298	6.69
299	6.97		299	6.83		299	6.78		299	6.67		299	6.69
300	6.97		300	6.83		300	6.77		300	6.68		300	6.7
301	6.96		301	6.84		301	6.77		301	6.68		301	6.7
302	6.96		302	6.84		302	6.77		302	6.68		302	6.71
303	6.96		303	6.84		303	6.76		303	6.68		303	6.71
304	6.96		304	6.84		304	6.76		304	6.68		304	6.71
305	6.96		305	6.84		305	6.75		305	6.67		305	6.72
306	6.96		306	6.84		306	6.75		306	6.67		306	6.72
307	6.96		307	6.84		307	6.75		307	6.66		307	6.72
308	6.96		308	6.84		308	6.74		308	6.65		308	6.73
309	6.96		309	6.84		309	6.74		309	6.65		309	6.73
310	6.96		310	6.84		310	6.74		310	6.64		310	6.73
311	6.96		311	6.84		311	6.74		311	6.64		311	6.74
312	6.96		312	6.84		312	6.73		312	6.63		312	6.74
313	6.96		313	6.84		313	6.73		313	6.63		313	6.74
314	6.95		314	6.85		314	6.73		314	6.62		314	6.74
315	6.95		315	6.85		315	6.72		315	6.62		315	6.75
316	6.95		316	6.85		316	6.72		316	6.61		316	6.75
317	6.95		317	6.85		317	6.72		317	6.61		317	6.75
318	6.95		318	6.85		318	6.73		318	6.6		318	6.75
319	6.95		319	6.85		319	6.73		319	6.6		319	6.76
320	6.95		320	6.85		320	6.73		320	6.59		320	6.76
321	6.95		321	6.85		321	6.74		321	6.59		321	6.76
322	6.95		322	6.86		322	6.74		322	6.58		322	6.76
323	6.95		323	6.86		323	6.74		323	6.58		323	6.76
324	6.94		324	6.87		324	6.74		324	6.58		324	6.75
325	6.94		325	6.87		325	6.75		325	6.57		325	6.75
326	6.94		326	6.87		326	6.75		326	6.57		326	6.75
327	6.94		327	6.87		327	6.75		327	6.57		327	6.75
328	6.94		328	6.87		328	6.75		328	6.56		328	6.75
329	6.94		329	6.87		329	6.76		329	6.56		329	6.74
330	6.94		330	6.88		330	6.76		330	6.55		330	6.74
331	6.94		331	6.88		331	6.76		331	6.55		331	6.74
332	6.94		332	6.88		332	6.76		332	6.55		332	6.73
333	6.94		333	6.88		333	6.77		333	6.55		333	6.73
334	6.93		334	6.88		334	6.77		334	6.55		334	6.72
335	6.93		335	6.88		335	6.77		335	6.55		335	6.72
336	6.93		336	6.88		336	6.77		336	6.56		336	6.72
337	6.93		337	6.88		337	6.78		337	6.56		337	6.71
338	6.93		338	6.88		338	6.78		338	6.56		338	6.71
339	6.93		339	6.89		339	6.78		339	6.57		339	6.7
340	6.93		340	6.89		340	6.79		340	6.57		340	6.7
341	6.93		341	6.89		341	6.79		341	6.57		341	6.7
342	6.93		342	6.89		342	6.79		342	6.58		342	6.7
343	6.93		343	6.89		343	6.79		343	6.58		343	6.69
344	6.93		344	6.89		344	6.8		344	6.58		344	6.69
345	6.93		345	6.89		345	6.8		345	6.59		345	6.69
346	6.94		346	6.89		346	6.8		346	6.59		346	6.69
347	6.94		347	6.89		347	6.81		347	6.59		347	6.68
348	6.94		348	6.89		348	6.81		348	6.6		348	6.68
349	6.94		349	6.89		349	6.81		349	6.6		349	6.68
350	6.94		350	6.88		350	6.81		350	6.61		350	6.68
351	6.94		351	6.88		351	6.82		351	6.61		351	6.67
352	6.94		352	6.88		352	6.82		352	6.61		352	6.67
353	6.94		353	6.88		353	6.82		353	6.62		353	6.67
354	6.94		354	6.88		354	6.82		354	6.62		354	6.67
355	6.94		355	6.88		355	6.82		355	6.62		355	6.67
356	6.94		356	6.88		356	6.82		356	6.63		356	6.66
357	6.94		357	6.88		357	6.82		357	6.63		357	6.66
358	6.95		358	6.88		358	6.82		358	6.64		358	6.66
359	6.95		359	6.88		359	6.82		359	6.64		359	6.66
360	6.95		360	6.87		360	6.82		360	6.65		360	6.65
361	6.95		361	6.87		361	6.82		361	6.65		361	6.65
362	6.95		362	6.87		362	6.82		362	6.65		362	6.65
363	6.95		363	6.87		363	6.83		363	6.66		363	6.65
364	6.95		364	6.87		364	6.83		364	6.66		364	6.65
365	6.95		365	6.87		365	6.83		365	6.67		365	6.65
366	6.95		366	6.87		366	6.83		366	6.67		366	6.66
367	6.95		367	6.87		367	6.83		367	6.67		367	6.66
368	6.95		368	6.86		368	6.83		368	6.67		368	6.66
369	6.95		369	6.86		369	6.83		369	6.67		369	6.66
370	6.95		370	6.86		370	6.82		370	6.68		370	6.67
371	6.95		371	6.86		371	6.82		371	6.68		371	6.67
372	6.95		372	6.85		372	6.82		372	6.68		372	6.67
373	6.96		373	6.85		373	6.82		373	6.68		373	6.68
374	6.96		374	6.85		374	6.82		374	6.68		374	6.68
375	6.96		375	6.85		375	6.82		375	6.69		375	6.68
376	6.96		376	6.85		376	6.81		376	6.69		376	6.69
377	6.96		377	6.85		377	6.81		377	6.69		377	6.69
378	6.96		378	6.84		378	6.81		378	6.69		378	6.69
379	6.96		379	6.84		379	6.8		379	6.7		379	6.7
380	6.96		380	6.84		380	6.8		380	6.7		380	6.7
381	6.96		381	6.84		381	6.8		381	6.7		381	6.7
382	6.96		382	6.84		382	6.8		382	6.7		382	6.71
383	6.96		383	6.84		383	6.8		383	6.69		383	6.71
384	6.97		384	6.84		384	6.79		384	6.69		384	6.71
385	6.97		385	6.83		385	6.79		385	6.69		385	6.72
386	6.97		386	6.83		386	6.78		386	6.68		386	6.72
387	6.97		387	6.83		387	6.78		387	6.68		387	6.72
388	6.97		388	6.83		388	6.77		388	6.68		388	6.73
389	6.97		389	6.83		389	6.77		389	6.67		389	6.73
390	6.97		390	6.83		390	6.77		390	6.67		390	6.73
391	6.97		391	6.83		391	6.77		391	6.67		391	6.74
392	6.97		392	6.82		392	6.76		392	6.67		392	6.74
393	6.98		393	6.82		393	6.76		393	6.66		393	6.74
394	6.98		394	6.82		394	6.76		394	6.66		394	6.75
395	6.98		395	6.82		395	6.75		395	6.66		395	6.75
396	6.98		396	6.82		396	6.75		396	6.65		396	6.75
397	6.98		397	6.81		397	6.75		397	6.65		397	6.75
398	6.98		398	6.81		398	6.75		398	6.64		398	6.76
399	6.98		399	6.81		399	6.74		399	6.64		399	6.76
400	6.98		400	6.81		400	6.74		400	6.64		400	6.76
401	6.98		401	6.82		401	6.74		401	6.63		401	6.76
402	6.98		402	6.82		402	6.74		402	6.63		402	6.76
403	6.98		403	6.82		403	6.73		403	6.63		403	6.76
404	6.98		404	6.82		404	6.73		404	6.62		404	6.76
405	6.98		405	6.82		405	6.73		405	6.62		405	6.76
406	6.98		406	6.82		406	6.73		406	6.62		406	6.76
407	6.97		407	6.83		407	6.73		407	6.61		407	6.75
408	6.97		408	6.83		408	6.72		408	6.61		408	6.75
409	6.97		409	6.83		409	6.72		409	6.6		409	6.75
410	6.97		410	6.83		410	6.72		410	6.6		410	6.75
411	6.97		411	6.83		411	6.72		411	6.6		411	6.74
412	6.97		412	6.83		412	6.73		412	6.6		412	6.74
413	6.97		413	6.84		413	6.73		413	6.6		413	6.74
414	6.97		414	6.84		414	6.73		414	6.59		414	6.73
415	6.97		415	6.84		415	6.73		415	6.59		415	6.73
416	6.97		416	6.84		416	6.73		416	6.58		416	6.73
417	6.97		417	6.84		417	6.74		417	6.57		417	6.72
418	6.96		418	6.85		418	6.74		418	6.56		418	6.72
419	6.96		419	6.85		419	6.74		419	6.56		419	6.72
420	6.96		420	6.85		420	6.75		420	6.55		420	6.72
421	6.96		421	6.85		421	6.75		421	6.55		421	6.71
422	6.96		422	6.85		422	6.75		422	6.54		422	6.71
423	6.96		423	6.86		423	6.76		423	6.54		423	6.71
424	6.96		424	6.86		424	6.76		424	6.53		424	6.71
425	6.96		425	6.86		425	6.76		425	6.53		425	6.7
426	6.96		426	6.86		426	6.77		426	6.53		426	6.7
427	6.96		427	6.87		427	6.77		427	6.53		427	6.7
428	6.96		428	6.87		428	6.77		428	6.54		428	6.7
429	6.96		429	6.87		429	6.77		429	6.54		429	6.69
430	6.96		430	6.87		430	6.78		430	6.55		430	6.69
431	6.95		431	6.87		431	6.78		431	6.55		431	6.69
432	6.95		432	6.87		432	6.78		432	6.56		432	6.69
433	6.95		433	6.87		433	6.79		433	6.56		433	6.68
434	6.95		434	6.88		434	6.79		434	6.56		434	6.68
435	6.95		435	6.88		435	6.79		435	6.57		435	6.68
436	6.95		436	6.88		436	6.79		436	6.57		436	6.67
437	6.95		437	6.88		437	6.79		437	6.57		437	6.67
438	6.95		438	6.88		438	6.79		438	6.57		438	6.67
439	6.95		439	6.88		439	6.8		439	6.57		439	6.67
440	6.95		440	6.88		440	6.8		440	6.58		440	6.66
441	6.95		441	6.89		441	6.8		441	6.58		441	6.66
442	6.95		442	6.89		442	6.8		442	6.59		442	6.66
443	6.95		443	6.89		443	6.81		443	6.59		443	6.65
444	6.95		444	6.89		444	6.81		444	6.59		444	6.65
445	6.95		445	6.89		445	6.81		445	6.6		445	6.65
446	6.95		446	6.89		446	6.81		446	6.6		446	6.65
447	6.95		447	6.89		447	6.81		447	6.61		447	6.66
448	6.94		448	6.89		448	6.81		448	6.61		448	6.66
449	6.94		449	6.89		449	6.81		449	6.61		449	6.66
450	6.94		450	6.9		450	6.82		450	6.62		450	6.67
451	6.94		451	6.9		451	6.82		451	6.62		451	6.67
452	6.94		452	6.9		452	6.82		452	6.62		452	6.67
453	6.94		453	6.9		453	6.82		453	6.63		453	6.67
454	6.93		454	6.9		454	6.82		454	6.63		454	6.68
455	6.93		455	6.9		455	6.83		455	6.64		455	6.68
456	6.93		456	6.9		456	6.83		456	6.65		456	6.68
457	6.93		457	6.9		457	6.83		457	6.65		457	6.68
458	6.93		458	6.9		458	6.83		458	6.66		458	6.68
459	6.93		459	6.91		459	6.83		459	6.66		459	6.69
460	6.93		460	6.91		460	6.83		460	6.66		460	6.69
461	6.93		461	6.91		461	6.83		461	6.67		461	6.69
462	6.93		462	6.91		462	6.83		462	6.67		462	6.69
463	6.93		463	6.91		463	6.83		463	6.67		463	6.7
464	6.93		464	6.9		464	6.83		464	6.68		464	6.7
465	6.93		465	6.9		465	6.83		465	6.68		465	6.7
466	6.93		466	6.9		466	6.82		466	6.69		466	6.7
467	6.93		467	6.9		467	6.82		467	6.69		467	6.71
468	6.93		468	6.9		468	6.82		468	6.69		468	6.71
469	6.93		469	6.89		469	6.82		469	6.69		469	6.71
470	6.93		470	6.89		470	6.82		470	6.7		470	6.71
471	6.94		471	6.89		471	6.82		471	6.7		471	6.72
472	6.94		472	6.89		472	6.82		472	6.7		472	6.72
473	6.94		473	6.89		473	6.82		473	6.69		473	6.72
474	6.94		474	6.89		474	6.81		474	6.69		474	6.72
475	6.94		475	6.89		475	6.81		475	6.69		475	6.73
476	6.94		476	6.89		476	6.81		476	6.69		476	6.73
477	6.94		477	6.89		477	6.81		477	6.68		477	6.74
478	6.94		478	6.89		478	6.8		478	6.68		478	6.74
479	6.94		479	6.89		479	6.8		479	6.68		479	6.74
480	6.94		480	6.89		480	6.8		480	6.67		480	6.74
481	6.94		481	6.88		481	6.8		481	6.67		481	6.75
482	6.94		482	6.88		482	6.8		482	6.67		482	6.75
483	6.94		483	6.88		483	6.8		483	6.66		483	6.75
484	6.94		484	6.88		484	6.79		484	6.66		484	6.75
485	6.95		485	6.88		485	6.79		485	6.65		485	6.75
486	6.95		486	6.88		486	6.79		486	6.65		486	6.76
487	6.95		487	6.87		487	6.78		487	6.65		487	6.76
488	6.95		488	6.87		488	6.78		488	6.64		488	6.76
489	6.95		489	6.87		489	6.78		489	6.64		489	6.76
490	6.95		490	6.87		490	6.78		490	6.64		490	6.76
491	6.95		491	6.87		491	6.77		491	6.63		491	6.76
492	6.95		492	6.87		492	6.77		492	6.63		492	6.76
493	6.95		493	6.87		493	6.77		493	6.63		493	6.76
494	6.95		494	6.86		494	6.76		494	6.62		494	6.76
495	6.95		495	6.86		495	6.76		495	6.62		495	6.76
496	6.95		496	6.86		496	6.76		496	6.62		496	6.75
497	6.95		497	6.86		497	6.75		497	6.61		497	6.75
498	6.96		498	6.86		498	6.75		498	6.61		498	6.75
499	6.96		499	6.86		499	6.75		499	6.61		499	6.75
500	6.96		500	6.85		500	6.75		500	6.6		500	6.74
501	6.96		501	6.85		501	6.75		501	6.6		501	6.74
502	6.96		502	6.85		502	6.75		502	6.6		502	6.74
503	6.96		503	6.85		503	6.75		503	6.6		503	6.74
504	6.96		504	6.85		504	6.75		504	6.59		504	6.73
505	6.96		505	6.85		505	6.75		505	6.59		505	6.73
506	6.97		506	6.84		506	6.74		506	6.59		506	6.73
507	6.97		507	6.84		507	6.74		507	6.59		507	6.72
508	6.97		508	6.84		508	6.74		508	6.58		508	6.72
509	6.97		509	6.84		509	6.74		509	6.58		509	6.72
510	6.97		510	6.84		510	6.74		510	6.57		510	6.72
511	6.97		511	6.83		511	6.74		511	6.57		511	6.71
512	6.97		512	6.83		512	6.74		512	6.57		512	6.71
513	6.97		513	6.83		513	6.74		513	6.56		513	6.71
514	6.97		514	6.83		514	6.74		514	6.56		514	6.71
515	6.97		515	6.83		515	6.74		515	6.56		515	6.7
516	6.97		516	6.83		516	6.74		516	6.55		516	6.7
517	6.97		517	6.83		517	6.74		517	6.55		517	6.7
518	6.98		518	6.82		518	6.74		518	6.55		518	6.7
519	6.98		519	6.82		519	6.74		519	6.55		519	6.69
520	6.98		520	6.82		520	6.74		520	6.54		520	6.69
521	6.98		521	6.82		521	6.74		521	6.54		521	6.69
522	6.98		522	6.82		522	6.74		522	6.54		522	6.69
523	6.98		523	6.83		523	6.75		523	6.53		523	6.69
524	6.98		524	6.83		524	6.75		524	6.53		524	6.69
525	6.98		525	6.83		525	6.75		525	6.53		525	6.68
526	6.98		526	6.83		526	6.75		526	6.53		526	6.68
527	6.98		527	6.83		527	6.75		527	6.54		527	6.68
528	6.98		528	6.83		528	6.75		528	6.54		528	6.68
529	6.97		529	6.84		529	6.75		529	6.54		529	6.67
530	6.97		530	6.84		530	6.75		530	6.54		530	6.67
531	6.97		531	6.84		531	6.75		531	6.55		531	6.67
532	6.97		532	6.84		532	6.75		532	6.55		532	6.67
533	6.97		533	6.84		533	6.76		533	6.55		533	6.67
534	6.97		534	6.85		534	6.76		534	6.56		534	6.67
535	6.97		535	6.85		535	6.76		535	6.56		535	6.66
536	6.97		536	6.85		536	6.77		536	6.57		536	6.66
537	6.97		537	6.85		537	6.77		537	6.57		537	6.66
538	6.96		538	6.85		538	6.78		538	6.58		538	6.66
539	6.96		539	6.85		539	6.78		539	6.58		539	6.66
540	6.96		540	6.85		540	6.79		540	6.59		540	6.66
541	6.96		541	6.86		541	6.79		541	6.59		541	6.67
542	6.96		542	6.86		542	6.79		542	6.6		542	6.67
543	6.96		543	6.86		543	6.8		543	6.6		543	6.67
544	6.96		544	6.86		544	6.8		544	6.61		544	6.67
545	6.96		545	6.86		545	6.8		545	6.61		545	6.67
546	6.96		546	6.86		546	6.8		546	6.61		546	6.68
547	6.96		547	6.87		547	6.8		547	6.62		547	6.68
548	6.96		548	6.87		548	6.81		548	6.62		548	6.68
549	6.96		549	6.87		549	6.81		549	6.62		549	6.68
550	6.95		550	6.87		550	6.81		550	6.62		550	6.69
551	6.95		551	6.87		551	6.81		551	6.63		551	6.69
552	6.95		552	6.87		552	6.81		552	6.63		552	6.69
553	6.95		553	6.88		553	6.81		553	6.63		553	6.69
554	6.95		554	6.88		554	6.81		554	6.64		554	6.69
555	6.95		555	6.88		555	6.81		555	6.64		555	6.7
556	6.95		556	6.88		556	6.81		556	6.64		556	6.7
557	6.95		557	6.89		557	6.82		557	6.65		557	6.7
558	6.95		558	6.89		558	6.82		558	6.65		558	6.7
559	6.95		559	6.89		559	6.82		559	6.65		559	6.71
560	6.95		560	6.89		560	6.82		560	6.65		560	6.71
561	6.95		561	6.9		561	6.82		561	6.66		561	6.71
562	6.95		562	6.9		562	6.82		562	6.66		562	6.72
563	6.95		563	6.9		563	6.82		563	6.67		563	6.72
564	6.95		564	6.9		564	6.82		564	6.67		564	6.72
565	6.95		565	6.9		565	6.82		565	6.67		565	6.72
566	6.95		566	6.9		566	6.82		566	6.67		566	6.73
567	6.95		567	6.91		567	6.82		567	6.67		567	6.73
568	6.95		568	6.91		568	6.82		568	6.68		568	6.73
569	6.95		569	6.91		569	6.82		569	6.68		569	6.73
570	6.95		570	6.91		570	6.81		570	6.68		570	6.74
571	6.95		571	6.91		571	6.81		571	6.68		571	6.74
572	6.95		572	6.91		572	6.81		572	6.68		572	6.74
573	6.95		573	6.91		573	6.81		573	6.69		573	6.74
574	6.95		574	6.92		574	6.81		574	6.69		574	6.75
575	6.95		575	6.92		575	6.81		575	6.69		575	6.75
576	6.94		576	6.92		576	6.81		576	6.69		576	6.75
577	6.94		577	6.92		577	6.81		577	6.7		577	6.75
578	6.94		578	6.92		578	6.81		578	6.7		578	6.75
579	6.94		579	6.92		579	6.8		579	6.7		579	6.76
580	6.94		580	6.92		580	6.8		580	6.7		580	6.76
581	6.94		581	6.92		581	6.8		581	6.7		581	6.76
582	6.94		582	6.92		582	6.8		582	6.69		582	6.76
583	6.94		583	6.91		583	6.8		583	6.69		583	6.76
584	6.94		584	6.91		584	6.8		584	6.68		584	6.77
585	6.94		585	6.91		585	6.79		585	6.68		585	6.77
586	6.94		586	6.91		586	6.79		586	6.67		586	6.77
587	6.94		587	6.91		587	6.79		587	6.67		587	6.77
588	6.94		588	6.91		588	6.79		588	6.67		588	6.77
589	6.94		589	6.91		589	6.78		589	6.66		589	6.77
590	6.94		590	6.91		590	6.78		590	6.66		590	6.77
591	6.94		591	6.91		591	6.78		591	6.66		591	6.77
592	6.94		592	6.91		592	6.78		592	6.65		592	6.76
593	6.95		593	6.91		593	6.78		593	6.65		593	6.76
594	6.95		594	6.91		594	6.78		594	6.65		594	6.76
595	6.95		595	6.91		595	6.78		595	6.65		595	6.76
596	6.95		596	6.9		596	6.77		596	6.64		596	6.76
597	6.95		597	6.9		597	6.77		597	6.64		597	6.76
598	6.95		598	6.9		598	6.77		598	6.64		598	6.75
599	6.95		599	6.9		599	6.77		599	6.63		599	6.75
600	6.95		600	6.9		600	6.77		600	6.63		600	6.75
601	6.95		601	6.9		601	6.77		601	6.63		601	6.75
602	6.95		602	6.9		602	6.76		602	6.62		602	6.74
603	6.95		603	6.89		603	6.76		603	6.62		603	6.74
604	6.95		604	6.89		604	6.76		604	6.62		604	6.74
605	6.95		605	6.89		605	6.75					605	6.74
606	6.95		606	6.89		606	6.75					606	6.74
607	6.96		607	6.89		607	6.75					607	6.73
608	6.96		608	6.89		608	6.74					608	6.73
609	6.96		609	6.88		609	6.74					609	6.73
610	6.96		610	6.88		610	6.74					610	6.73
611	6.96		611	6.88		611	6.73					611	6.72
612	6.96		612	6.88		612	6.73					612	6.72
613	6.96		613	6.88		613	6.73					613	6.72
614	6.96		614	6.87		614	6.73					614	6.72
615	6.96		615	6.87		615	6.73					615	6.71
616	6.96		616	6.87		616	6.73					616	6.71
617	6.96		617	6.87		617	6.73					617	6.71
618	6.96		618	6.87		618	6.74					618	6.71
619	6.96		619	6.86		619	6.74					619	6.7
620	6.96		620	6.86		620	6.74					620	6.7
621	6.96		621	6.86		621	6.74					621	6.7
622	6.97		622	6.86		622	6.74					622	6.7
623	6.97		623	6.86		623	6.75					623	6.7
624	6.97		624	6.86		624	6.75					624	6.69
625	6.97		625	6.86		625	6.75					625	6.69
626	6.97		626	6.86		626	6.75					626	6.69
627	6.97		627	6.85		627	6.76					627	6.69
628	6.97		628	6.85		628	6.76					628	6.68
629	6.97		629	6.85		629	6.76					629	6.68
630	6.97		630	6.85		630	6.76					630	6.68
631	6.97		631	6.85		631	6.76					631	6.68
632	6.97		632	6.85		632	6.76					632	6.67
633	6.97		633	6.85		633	6.77					633	6.67
634	6.97		634	6.85		634	6.77					634	6.67
635	6.97		635	6.85		635	6.77					635	6.67
636	6.98		636	6.85		636	6.77					636	6.67
637	6.98		637	6.85		637	6.78					637	6.67
638	6.98		638	6.84		638	6.78					638	6.67
639	6.98		639	6.84		639	6.78					639	6.68
640	6.98		640	6.84		640	6.78					640	6.68
641	6.98		641	6.84		641	6.79					641	6.68
642	6.98		642	6.84		642	6.79					642	6.68
643	6.98		643	6.84		643	6.79					643	6.68
644	6.98		644	6.84		644	6.79					644	6.69
645	6.98		645	6.84		645	6.8					645	6.69
646	6.99		646	6.83		646	6.8					646	6.69
647	6.99		647	6.83		647	6.8					647	6.69
648	6.99		648	6.83		648	6.8					648	6.69
649	6.99		649	6.83		649	6.8					649	6.7
650	6.99		650	6.83		650	6.8					650	6.7
651	6.99		651	6.83		651	6.8					651	6.7
652	6.99		652	6.83		652	6.8					652	6.7
653	6.99		653	6.83		653	6.8					653	6.7
654	6.99		654	6.84		654	6.81					654	6.7
655	6.99		655	6.84		655	6.81					655	6.71
656	6.99		656	6.84		656	6.81					656	6.71
657	6.99		657	6.84		657	6.81					657	6.71
658	6.98		658	6.84		658	6.81					658	6.71
659	6.98		659	6.84		659	6.82					659	6.71
660	6.98		660	6.84		660	6.82					660	6.72
661	6.98		661	6.84		661	6.82					661	6.72
662	6.98		662	6.84		662	6.82					662	6.72
663	6.98		663	6.85		663	6.82					663	6.72
664	6.98		664	6.85		664	6.82					664	6.73
665	6.98		665	6.85		665	6.82					665	6.73
666	6.98		666	6.85		666	6.82					666	6.73
667	6.98		667	6.85		667	6.82					667	6.73
668	6.98		668	6.85		668	6.82					668	6.74
669	6.98		669	6.86		669	6.82					669	6.74
670	6.97		670	6.86		670	6.83					670	6.74
671	6.97		671	6.86		671	6.83					671	6.74
672	6.97		672	6.87		672	6.83					672	6.74
673	6.97		673	6.87		673	6.83					673	6.75
674	6.97		674	6.87		674	6.83					674	6.75
675	6.97		675	6.87		675	6.83					675	6.75
676	6.97		676	6.87		676	6.82					676	6.75
677	6.97		677	6.88		677	6.82					677	6.75
678	6.97		678	6.88		678	6.82					678	6.75
679	6.97		679	6.89		679	6.82					679	6.76
680	6.96		680	6.89		680	6.82					680	6.76
681	6.96		681	6.9		681	6.82					681	6.76
682	6.96		682	6.9		682	6.82					682	6.76
683	6.96		683	6.9		683	6.82					683	6.76
684	6.96		684	6.9		684	6.81					684	6.76
685	6.96		685	6.9		685	6.81					685	6.76
686	6.96		686	6.9		686	6.81					686	6.77
687	6.96		687	6.9		687	6.81					687	6.77
688	6.96		688	6.9		688	6.81					688	6.77
689	6.96		689	6.91		689	6.8					689	6.77
690	6.96		690	6.91		690	6.8					690	6.77
691	6.95		691	6.91		691	6.8					691	6.77
692	6.95		692	6.92		692	6.8					692	6.77
693	6.95		693	6.92		693	6.8					693	6.76
694	6.95		694	6.92		694	6.8					694	6.76
695	6.95		695	6.92		695	6.79					695	6.76
696	6.95		696	6.92		696	6.79					696	6.76
697	6.95		697	6.92		697	6.79					697	6.76
698	6.95		698	6.92								698	6.76
699	6.95		699	6.92								699	6.76
700	6.95		700	6.92								700	6.75
701	6.95		701	6.93								701	6.75
702	6.95		702	6.93								702	6.75
703	6.95		703	6.93								703	6.75
704	6.94		704	6.93								704	6.75
705	6.94		705	6.93								705	6.75
706	6.94		706	6.93								706	6.75
707	6.94		707	6.93								707	6.74
708	6.94		708	6.93								708	6.74
709	6.94		709	6.93								709	6.74
710	6.94		710	6.93								710	6.74
711	6.94		711	6.93								711	6.74
712	6.94		712	6.92								712	6.73
713	6.94		713	6.92								713	6.73
714	6.94		714	6.92								714	6.73
715	6.94		715	6.92								715	6.73
716	6.95		716	6.92								716	6.73
717	6.95		717	6.92								717	6.73
718	6.95		718	6.92								718	6.72
719	6.95		719	6.92								719	6.72
720	6.95		720	6.92								720	6.72
721	6.95		721	6.92								721	6.72
722	6.95		722	6.92								722	6.72
723	6.95		723	6.91								723	6.71
724	6.95		724	6.91								724	6.71
725	6.95		725	6.91								725	6.71
726	6.95		726	6.91								726	6.71
727	6.95		727	6.91								727	6.7
728	6.95		728	6.9								728	6.7
729	6.95		729	6.9								729	6.7
730	6.96		730	6.9								730	6.7
731	6.96		731	6.9								731	6.69
732	6.96		732	6.9								732	6.69
733	6.96		733	6.89								733	6.69
734	6.96		734	6.89								734	6.69
735	6.96		735	6.89								735	6.69
736	6.96		736	6.89								736	6.69
737	6.96		737	6.89								737	6.69
738	6.96		738	6.89								738	6.68
739	6.96		739	6.88								739	6.68
740	6.96		740	6.88								740	6.68
741	6.97		741	6.87								741	6.68
742	6.97		742	6.87								742	6.68
743	6.97		743	6.87								743	6.68
744	6.97		744	6.87								744	6.68
745	6.97		745	6.87								745	6.68
746	6.97		746	6.86								746	6.69
747	6.97		747	6.86								747	6.69
748	6.97		748	6.86								748	6.69
749	6.97		749	6.86								749	6.69
750	6.97		750	6.86								750	6.69
751	6.97		751	6.86								751	6.7
752	6.97		752	6.86								752	6.7
753	6.97		753	6.86								753	6.7
754	6.97		754	6.86								754	6.7
755	6.97		755	6.86								755	6.7
756	6.98		756	6.86								756	6.71
757	6.98		757	6.86								757	6.71
758	6.98		758	6.86								758	6.71
759	6.98		759	6.86								759	6.71
760	6.98		760	6.85								760	6.71
761	6.98		761	6.85								761	6.72
762	6.98		762	6.85								762	6.72
763	6.98		763	6.85								763	6.72
764	6.98		764	6.85								764	6.72
765	6.98		765	6.85								765	6.72
766	6.98		766	6.85								766	6.73
767	6.98		767	6.85								767	6.73
768	6.98		768	6.85								768	6.73
769	6.99		769	6.85								769	6.73
770	6.99		770	6.85								770	6.73
771	6.99		771	6.85								771	6.74
772	6.99		772	6.85								772	6.74
773	6.99		773	6.84								773	6.74
774	6.99		774	6.84								774	6.74
775	6.99		775	6.84								775	6.74
776	6.99		776	6.84								776	6.75
777	6.99		777	6.84								777	6.75
778	6.99		778	6.84								778	6.75
779	6.99		779	6.83								779	6.75
780	6.99		780	6.83								780	6.75
781	6.99		781	6.83								781	6.76
782	6.99		782	6.83								782	6.76
783	6.99		783	6.83								783	6.76
784	6.99		784	6.83								784	6.76
785	6.98		785	6.83								785	6.76
786	6.98		786	6.83								786	6.77
787	6.98		787	6.84								787	6.77
788	6.98		788	6.84								788	6.77
789	6.98		789	6.84								789	6.77
790	6.98		790	6.84								790	6.77
791	6.98		791	6.84								791	6.77
792	6.98		792	6.84								792	6.77
793	6.98		793	6.84								793	6.78
794	6.98		794	6.84								794	6.78
795	6.98		795	6.85								795	6.78
796	6.98		796	6.85								796	6.78
797	6.98		797	6.85								797	6.77
798	6.98		798	6.85								798	6.77
799	6.97		799	6.85								799	6.77
800	6.97		800	6.85								800	6.77
801	6.97		801	6.86								801	6.77
802	6.97		802	6.86								802	6.76
803	6.97		803	6.86								803	6.76
804	6.97		804	6.86								804	6.76
805	6.97		805	6.86								805	6.76
806	6.97		806	6.86								806	6.76
807	6.97		807	6.86								807	6.76
808	6.97		808	6.86								808	6.75
809	6.97		809	6.86								809	6.75
810	6.97		810	6.86								810	6.75
811	6.97		811	6.86								811	6.75
812	6.97		812	6.86								812	6.75
813	6.97		813	6.86								813	6.74
814	6.97		814	6.87								814	6.74
815	6.96		815	6.87								815	6.74
816	6.96		816	6.87								816	6.74
817	6.96		817	6.87								817	6.74
818	6.96		818	6.88								818	6.74
819	6.96		819	6.88								819	6.74
820	6.96		820	6.88								820	6.74
821	6.96		821	6.89								821	6.73
822	6.96		822	6.89								822	6.73
823	6.96		823	6.89								823	6.73
824	6.96		824	6.89								824	6.73
825	6.95		825	6.89								825	6.73
826	6.95		826	6.89								826	6.73
827	6.95		827	6.89								827	6.73
828	6.95		828	6.89								828	6.72
829	6.95		829	6.9								829	6.72
830	6.95		830	6.9								830	6.72
831	6.95		831	6.9								831	6.72
832	6.95		832	6.9								832	6.72
833	6.94		833	6.9								833	6.72
834	6.94		834	6.9								834	6.72
835	6.94		835	6.9								835	6.72
836	6.94		836	6.9								836	6.71
837	6.94		837	6.9								837	6.71
838	6.94		838	6.91								838	6.71
839	6.94		839	6.91								839	6.71
840	6.94		840	6.91								840	6.71
841	6.94		841	6.91								841	6.71
842	6.94		842	6.91								842	6.71
843	6.94		843	6.91								843	6.7
844	6.94		844	6.9								844	6.7
845	6.94		845	6.9								845	6.7
846	6.95		846	6.9								846	6.7
847	6.95		847	6.9								847	6.69
848	6.95		848	6.9								848	6.69
849	6.95		849	6.9								849	6.69
850	6.95		850	6.89								850	6.69
851	6.95		851	6.89								851	6.69
852	6.95		852	6.89								852	6.69
853	6.95		853	6.89								853	6.7
854	6.95		854	6.89								854	6.7
855	6.95		855	6.89								855	6.7
856	6.96		856	6.89								856	6.7
857	6.96		857	6.89								857	6.7
858	6.96		858	6.89								858	6.71
859	6.96		859	6.88								859	6.71
860	6.96											860	6.71
861	6.96											861	6.71
862	6.96											862	6.71
863	6.96											863	6.71
864	6.96											864	6.72
865	6.96											865	6.72
866	6.96											866	6.72
867	6.96											867	6.72
868	6.96											868	6.72
869	6.96											869	6.73
870	6.96											870	6.73
871	6.96											871	6.73
872	6.96											872	6.73
873	6.96											873	6.73
874	6.96											874	6.73
875	6.97											875	6.73
876	6.97											876	6.74
877	6.97											877	6.74
878	6.97											878	6.74
879	6.97											879	6.74
880	6.97											880	6.74
881	6.97											881	6.75
882	6.97											882	6.75
883	6.97											883	6.75
884	6.97											884	6.75
885	6.97											885	6.75
886	6.97											886	6.75
887	6.97											887	6.75
888	6.98											888	6.76
889	6.98											889	6.76
890	6.98											890	6.76
891	6.98											891	6.76
892	6.98											892	6.76
893	6.98											893	6.76
894	6.98											894	6.77
895	6.98											895	6.77
896	6.98											896	6.77
897	6.98											897	6.77
898	6.98											898	6.77
899	6.98											899	6.78
900	6.98											900	6.78
901	6.98											901	6.78
902	6.98											902	6.78
903	6.99											903	6.79
904	6.99											904	6.79
905	6.99											905	6.79
906	6.99											906	6.79
907	6.99											907	6.79
908	6.99											908	6.79
909	6.99											909	6.78
910	6.99											910	6.78
911	6.99											911	6.78
912	6.99											912	6.78
913	6.99											913	6.78
914	6.99											914	6.78
915	6.99											915	6.78
916	6.99											916	6.77
917	6.98											917	6.77
918	6.98											918	6.77
919	6.98											919	6.77
920	6.98											920	6.77
921	6.98											921	6.76
922	6.98											922	6.76
923	6.98											923	6.76
924	6.98											924	6.76
925	6.98											925	6.76
926	6.98											926	6.76
927	6.98											927	6.76
928	6.98											928	6.76
929	6.98											929	6.76
930	6.98											930	6.75
931	6.98											931	6.75
932	6.98											932	6.75
933	6.98											933	6.75
934	6.97											934	6.75
935	6.97											935	6.75
936	6.97											936	6.75
937	6.97											937	6.75
938	6.97											938	6.74
939	6.97											939	6.74
940	6.97											940	6.74
941	6.97											941	6.74
942	6.97											942	6.74
943	6.97											943	6.74
944	6.97											944	6.74
945	6.97											945	6.73
946	6.97											946	6.73
947	6.97											947	6.73
948	6.97											948	6.73
949	6.97											949	6.73
950	6.97											950	6.73
												951	6.73
												952	6.72
												953	6.72
												954	6.72
												955	6.72
												956	6.72
												957	6.72
												958	6.72
												959	6.71
												960	6.71
												961	6.71
												962	6.71
												963	6.71
												964	6.71
												965	6.71
												966	6.72
												967	6.72
												968	6.72
												969	6.72
												970	6.72
												971	6.73
												972	6.73
												973	6.73
												974	6.73
												975	6.73
												976	6.73
												977	6.73
												978	6.74
												979	6.74
												980	6.74
												981	6.74
												982	6.74
												983	6.75
												984	6.75
												985	6.75
												986	6.75
												987	6.76
												988	6.76
												989	6.76
												990	6.76
												991	6.76
												992	6.76
												993	6.77
												994	6.77
												995	6.77
												996	6.77
												997	6.78
												998	6.78
												999	6.78
												1000	6.78
												1001	6.78
												1002	6.78
												1003	6.78
												1004	6.79
												1005	6.79
												1006	6.79
												1007	6.79
												1008	6.79
												1009	6.79
												1010	6.8
												1011	6.8
												1012	6.8
												1013	6.8
												1014	6.8
												1015	6.8
												1016	6.81
												1017	6.81
												1018	6.81
												1019	6.81
												1020	6.82
												1021	6.82
												1022	6.82
												1023	6.82
												1024	6.83
												1025	6.83
												1026	6.83
												1027	6.84
												1028	6.84
												1029	6.84
												1030	6.85
												1031	6.85
												1032	6.85
												1033	6.86
												1034	6.86
												1035	6.86
												1036	6.87
												1037	6.87
												1038	6.87
												1039	6.88
												1040	6.88
												1041	6.88
												1042	6.89
												1043	6.89
												1044	6.89
												1045	6.9
												1046	6.9
												1047	6.9
												1048	6.91
												1049	6.91
												1050	6.91
												1051	6.92
												1052	6.92
												1053	6.93
												1054	6.93
												1055	6.94
												1056	6.94
												1057	6.95
												1058	6.95
												1059	6.96
												1060	6.97
												1061	6.97
												1062	6.98
												1063	6.98
												1064	6.99
												1065	7
												1066	7
												1067	7.01
												1068	7.01
												1069	7.02
												1070	7.02
												1071	7.03
												1072	7.03
												1073	7.04
												1074	7.04
												1075	7.05
												1076	7.05
												1077	7.06
												1078	7.07
												1079	7.07
												1080	7.08
												1081	7.09
												1082	7.09
												1083	7.1
												1084	7.1
												1085	7.11
												1086	7.11
												1087	7.11
												1088	7.12
												1089	7.12
												1090	7.13
												1091	7.13
												1092	7.13
												1093	7.13
												1094	7.14
												1095	7.14
												1096	7.15
												1097	7.15
												1098	7.16
												1099	7.16
												1100	7.17
												1101	7.17
												1102	7.18
												1103	7.18
												1104	7.18
												1105	7.19
												1106	7.19
												1107	7.19
												1108	7.2
												1109	7.2
												1110	7.2
												1111	7.2
												1112	7.2
												1113	7.21

[truncated: 7 more sheets: Supplementary Fig. 11, Supplementary Fig. 13, Supplementary Fig. 15, Supplementary Fig. 16, Supplementary Fig. 20, Supplementary Fig. 22, Supplementary Fig. 23]
